# Supplementary material for: Genome-Wide Identification, Evolution, and Expression Analysis of RING Finger Gene Family in Solanum lycopersicum
Source: Int J Mol Sci. 2019 Sep 30;20(19):4864. doi: 10.3390/ijms20194864 (PMC6801689; doi:10.3390/ijms20194864)
Supplement: Supplementary file 1 [file ijms-20-04864-s001.zip]

Archive with 6 entries (6 files):
- Additional_File_2.xlsx
- Additional_File_3.xlsx
- Additional_File_4.xlsx
- Additional_File_5.xlsx
- Figure S1.pdf
- Additional_File_1.xlsx
