# Supplementary material for: Genome-Wide Identification, Evolution, and Expression Analysis of RING Finger Gene Family in Solanum lycopersicum
Source: Int J Mol Sci. 2019 Sep 30;20(19):4864. doi: 10.3390/ijms20194864 (PMC6801689; doi:10.3390/ijms20194864)
Supplement: Supplementary file 1 [file ijms-20-04864-s001.zip › Additional_File_2.xlsx]

## Sheet: tomato_RING_final
Additional File 2 Segmental and tandem duplication events in tomato RING domain genes
Gene ID-1	Gene ID-2	Ka	Ks	Ka/Ks Ratio	Duplication Type
Solyc01g050040	Solyc02g067260	0.808027	NaN	NaN	Segmental duplication
Solyc01g066430	Solyc02g067700	0.788149	NaN	NaN	Segmental duplication
Solyc01g073900	Solyc02g078320	0.918021	NaN	NaN	Segmental duplication
Solyc01g088440	Solyc02g086950	0.808867	NaN	NaN	Segmental duplication
Solyc01g088630	Solyc02g087040	0.787702	NaN	NaN	Segmental duplication
Solyc01g094840	Solyc02g089240	0.672693	1.75368	0.383589	Segmental duplication
Solyc01g107880	Solyc02g091230	0.699577	3.1362	0.223065	Segmental duplication
Solyc01g010880	Solyc02g091230	0.694481	2.17295	0.319602	Segmental duplication
Solyc01g011030	Solyc02g088570	0.345301	NaN	NaN	Segmental duplication
Solyc01g073900	Solyc02g078320	0.918021	NaN	NaN	Segmental duplication
Solyc01g087210	Solyc02g072240	0.249694	3.03415	0.0822946	Segmental duplication
Solyc01g088440	Solyc02g067700	0.806362	NaN	NaN	Segmental duplication
Solyc01g088630	Solyc02g067680	0.821696	4.9713	0.165288	Segmental duplication
Solyc01g094840	Solyc02g065720	0.612318	1.85685	0.329762	Segmental duplication
Solyc01g100130	Solyc02g065620	1.06651	NaN	NaN	Segmental duplication
Solyc01g109340	Solyc02g065540	0.465579	1.6119	0.288839	Segmental duplication
Solyc01g111610	Solyc02g031710	0.738533	NaN	NaN	Segmental duplication
Solyc01g066430	Solyc03g123680	0.670303	NaN	NaN	Segmental duplication
Solyc01g079530	Solyc03g116030	0.677598	NaN	NaN	Segmental duplication
Solyc01g088440	Solyc03g114190	0.79423	NaN	NaN	Segmental duplication
Solyc01g088630	Solyc03g114090	0.907491	NaN	NaN	Segmental duplication
Solyc01g094840	Solyc03g096003	0.460336	1.31105	0.35112	Segmental duplication
Solyc01g095810	Solyc03g083460	0.632715	NaN	NaN	Segmental duplication
Solyc01g105620	Solyc03g033330	0.900403	2.76874	0.325203	Segmental duplication
Solyc01g107930	Solyc03g026150	0.795558	2.84371	0.279761	Segmental duplication
Solyc01g110090	Solyc03g005970	0.56654	1.42935	0.396362	Segmental duplication
Solyc01g010880	Solyc04g007600	0.681937	2.24577	0.303655	Segmental duplication
Solyc01g050040	Solyc04g009170	0.688989	2.96173	0.23263	Segmental duplication
Solyc01g066430	Solyc04g072375	0.780628	1.85558	0.420691	Segmental duplication
Solyc01g081040	Solyc04g074790	0.723581	2.46496	0.293547	Segmental duplication
Solyc01g098725	Solyc04g074820	0.55457	3.02904	0.183085	Segmental duplication
Solyc01g107930	Solyc04g078680	0.691287	1.87451	0.368783	Segmental duplication
Solyc01g109280	Solyc04g079780	0.30793	2.5849	0.119127	Segmental duplication
Solyc01g066430	Solyc06g007230	0.634343	2.33788	0.271333	Segmental duplication
Solyc01g080430	Solyc06g008900	0.568446	2.42013	0.234882	Segmental duplication
Solyc01g073900	Solyc06g051230	0.246024	0.613273	0.401166	Segmental duplication
Solyc01g088450	Solyc06g063110	0.676554	NaN	NaN	Segmental duplication
Solyc01g088640	Solyc06g065330	1.17533	1.80654	0.650598	Segmental duplication
Solyc01g100130	Solyc06g069360	0.81794	2.45377	0.33334	Segmental duplication
Solyc01g109280	Solyc06g073340	0.760783	3.64331	0.208817	Segmental duplication
Solyc01g080430	Solyc08g006980	0.657833	3.46188	0.190022	Segmental duplication
Solyc01g087210	Solyc08g061100	0.191744	1.72424	0.111205	Segmental duplication
Solyc01g091600	Solyc08g067770	0.83456	2.21217	0.377258	Segmental duplication
Solyc01g098725	Solyc08g076810	0.849009	NaN	NaN	Segmental duplication
Solyc01g109200	Solyc08g076830	0.837195	3.91032	0.214099	Segmental duplication
Solyc01g111610	Solyc08g077460	0.752773	NaN	NaN	Segmental duplication
Solyc01g081040	Solyc11g073170	0.682166	NaN	NaN	Segmental duplication
Solyc01g096490	Solyc11g066020	0.872002	2.40642	0.362365	Segmental duplication
Solyc01g103980	Solyc11g027810	0.611077	1.75111	0.348965	Segmental duplication
Solyc01g104260	Solyc11g012950	0.616943	NaN	NaN	Segmental duplication
Solyc01g105610	Solyc11g010330	0.529124	2.25403	0.234746	Segmental duplication
Solyc01g109280	Solyc11g008580	0.850519	NaN	NaN	Segmental duplication
Solyc01g016410	Solyc12g008440	0.588967	NaN	NaN	Segmental duplication
Solyc01g081040	Solyc12g009065	0.673826	2.2215	0.30332	Segmental duplication
Solyc01g088640	Solyc12g010500	0.646714	NaN	NaN	Segmental duplication
Solyc01g091600	Solyc12g056400	0.417994	1.81236	0.230635	Segmental duplication
Solyc01g105610	Solyc12g087840	0.580174	2.35925	0.245914	Segmental duplication
Solyc01g107930	Solyc12g088740	0.713163	2.74039	0.260241	Segmental duplication
Solyc01g109280	Solyc12g089000	0.306194	1.82218	0.168037	Segmental duplication
Solyc02g065540	Solyc02g089870	0.146079	0.734872	0.198781	Segmental duplication
Solyc02g065650	Solyc02g089410	0.383343	0.958804	0.399813	Segmental duplication
Solyc02g065720	Solyc02g089240	0.141534	0.428167	0.330556	Segmental duplication
Solyc02g067280	Solyc02g088030	0.639545	2.29985	0.278081	Segmental duplication
Solyc02g067680	Solyc02g087040	0.172434	0.640344	0.269284	Segmental duplication
Solyc02g067700	Solyc02g086950	0.256144	0.895035	0.286183	Segmental duplication
Solyc02g069230	Solyc03g005970	0.764826	2.35183	0.325205	Segmental duplication
Solyc02g072270	Solyc03g006060	0.193854	0.496454	0.390477	Segmental duplication
Solyc02g081180	Solyc03g031830	0.306003	1.00397	0.304793	Segmental duplication
Solyc02g082420	Solyc03g032060	0.223221	1.12759	0.197963	Segmental duplication
Solyc02g083400	Solyc03g033330	0.0960385	0.736508	0.130397	Segmental duplication
Solyc02g089240	Solyc03g096003	0.259392	NaN	NaN	Segmental duplication
Solyc02g089410	Solyc03g114680	0.609848	1.8705	0.326034	Segmental duplication
Solyc02g091230	Solyc03g116030	0.620226	3.25098	0.190781	Segmental duplication
Solyc02g050280	Solyc03g006570	0.503557	1.79731	0.280173	Segmental duplication
Solyc02g062040	Solyc03g033330	0.112563	0.713147	0.15784	Segmental duplication
Solyc02g065720	Solyc03g096003	0.257803	NaN	NaN	Segmental duplication
Solyc02g067680	Solyc03g114090	0.344539	2.02721	0.169957	Segmental duplication
Solyc02g067700	Solyc03g114190	0.361104	2.06586	0.174796	Segmental duplication
Solyc02g067970	Solyc03g115720	1.0271	3.32733	0.308685	Segmental duplication
Solyc02g069230	Solyc03g115920	0.690323	4.26726	0.161772	Segmental duplication
Solyc02g067700	Solyc04g081890	0.696568	NaN	NaN	Segmental duplication
Solyc02g069180	Solyc04g078760	0.875489	NaN	NaN	Segmental duplication
Solyc02g069230	Solyc04g077000	0.869272	NaN	NaN	Segmental duplication
Solyc02g069470	Solyc04g076860	0.730818	NaN	NaN	Segmental duplication
Solyc02g079300	Solyc04g049140	0.699827	NaN	NaN	Segmental duplication
Solyc02g088030	Solyc04g009170	0.583839	NaN	NaN	Segmental duplication
Solyc02g091230	Solyc04g007600	0.400085	1.6866	0.237214	Segmental duplication
Solyc02g069470	Solyc05g056140	0.525217	NaN	NaN	Segmental duplication
Solyc02g083527	Solyc05g053040	0.693135	NaN	NaN	Segmental duplication
Solyc02g088030	Solyc05g018050	0.839585	NaN	NaN	Segmental duplication
Solyc02g088570	Solyc05g012560	0.354627	2.91663	0.121588	Segmental duplication
Solyc02g089240	Solyc05g012010	0.558374	1.40116	0.398509	Segmental duplication
Solyc02g091230	Solyc05g008390	0.380916	1.84733	0.206198	Segmental duplication
Solyc02g072270	Solyc07g055215	0.534858	1.33362	0.401059	Segmental duplication
Solyc02g078320	Solyc07g054080	0.439869	NaN	NaN	Segmental duplication
Solyc02g081180	Solyc07g049400	0.353445	1.37444	0.257156	Segmental duplication
Solyc02g082890	Solyc07g016110	0.887634	3.47968	0.255091	Segmental duplication
Solyc02g086950	Solyc07g006400	0.689586	NaN	NaN	Segmental duplication
Solyc02g087040	Solyc07g006360	0.551431	1.45174	0.379841	Segmental duplication
Solyc02g050280	Solyc11g066790	0.899594	2.14498	0.419394	Segmental duplication
Solyc02g038770	Solyc11g011570	0.750872	1.00546	0.746792	Segmental duplication
Solyc02g069230	Solyc11g010310	0.867933	2.49128	0.348389	Segmental duplication
Solyc02g082100	Solyc11g007910	0.964014	1.96916	0.489557	Segmental duplication
Solyc02g082420	Solyc11g005320	0.675894	NaN	NaN	Segmental duplication
Solyc02g082890	Solyc11g005280	0.844113	1.41059	0.59841	Segmental duplication
Solyc03g005970	Solyc06g005000	0.817307	1.70492	0.479382	Segmental duplication
Solyc03g006060	Solyc06g005850	0.698378	NaN	NaN	Segmental duplication
Solyc03g031830	Solyc06g007880	0.628354	1.76195	0.356625	Segmental duplication
Solyc03g032060	Solyc06g049030	0.673982	NaN	NaN	Segmental duplication
Solyc03g113350	Solyc06g071130	0.196481	0.635296	0.309275	Segmental duplication
Solyc03g113700	Solyc06g071270	0.19068	0.711849	0.267866	Segmental duplication
Solyc03g114190	Solyc06g071420	0.772228	2.73063	0.282803	Segmental duplication
Solyc03g114680	Solyc06g072270	0.790878	NaN	NaN	Segmental duplication
Solyc03g006060	Solyc06g076610	0.584436	NaN	NaN	Segmental duplication
Solyc03g026060	Solyc06g076050	0.78649	NaN	NaN	Segmental duplication
Solyc03g095450	Solyc06g072790	0.914705	NaN	NaN	Segmental duplication
Solyc03g098590	Solyc06g072270	0.50269	1.5512	0.324065	Segmental duplication
Solyc03g115920	Solyc06g068640	0.488823	2.89257	0.168993	Segmental duplication
Solyc03g120520	Solyc06g066570	0.111122	0.480803	0.231118	Segmental duplication
Solyc03g123680	Solyc06g063110	0.398445	1.42973	0.278685	Segmental duplication
Solyc04g005760	Solyc12g008480	0.617896	1.474	0.419196	Segmental duplication
Solyc04g008020	Solyc12g056400	0.545169	2.2367	0.243738	Segmental duplication
Solyc04g071650	Solyc12g056580	0.0670294	0.535864	0.125087	Segmental duplication
Solyc04g074790	Solyc12g087840	0.413444	0.947808	0.436211	Segmental duplication
Solyc04g074820	Solyc12g087860	0.518794	2.84839	0.182136	Segmental duplication
Solyc04g078680	Solyc12g088740	0.241223	0.663115	0.363772	Segmental duplication
Solyc04g079780	Solyc12g089000	0.252691	0.74054	0.341225	Segmental duplication
Solyc04g082690	Solyc12g094690	0.216565	1.19021	0.181956	Segmental duplication
Solyc05g005790	Solyc07g006360	0.60453	1.54536	0.391191	Segmental duplication
Solyc05g007820	Solyc07g007610	1.03887	NaN	NaN	Segmental duplication
Solyc05g018760	Solyc07g045190	0.120599	0.870301	0.138571	Segmental duplication
Solyc05g044480	Solyc07g051960	0.231205	0.731216	0.316193	Segmental duplication
Solyc05g044510	Solyc07g051970	0.313027	0.88804	0.352492	Segmental duplication
Solyc05g051040	Solyc07g065810	0.887536	4.34132	0.204439	Segmental duplication
Solyc06g005850	Solyc09g011770	0.42979	1.54184	0.278751	Segmental duplication
Solyc06g007880	Solyc09g059990	0.47216	2.04245	0.231173	Segmental duplication
Solyc06g008600	Solyc09g065990	0.15168	0.513252	0.295527	Segmental duplication
Solyc06g053640	Solyc09g066300	0.435716	2.16709	0.201061	Segmental duplication
Solyc06g063110	Solyc09g075320	0.614939	2.17362	0.282911	Segmental duplication
Solyc06g065330	Solyc09g091480	1.0721	2.08719	0.513659	Segmental duplication
Solyc06g005190	Solyc11g072590	0.208363	0.519829	0.400829	Segmental duplication
Solyc06g016770	Solyc11g069350	0.1801	0.726997	0.247731	Segmental duplication
Solyc06g065330	Solyc11g019930	0.126325	0.587894	0.214878	Segmental duplication
Solyc06g071420	Solyc11g012950	0.946383	NaN	NaN	Segmental duplication
Solyc06g073340	Solyc11g008580	0.162477	1.7149	0.094744	Segmental duplication
Solyc06g074760	Solyc11g007910	0.498122	NaN	NaN	Segmental duplication
Solyc01g008800	Solyc01g008810	0.00905535	0.00633583	1.42923	Tandem duplication
Solyc01g088440	Solyc01g088450	0.304099	1.08689	0.279787	Tandem duplication
Solyc01g095810	Solyc01g095820	0.466096	1.21934	0.382253	Tandem duplication
Solyc01g095830	Solyc01g095840	0.142648	0.374984	0.380412	Tandem duplication
Solyc01g095840	Solyc01g095850	0.208959	0.370181	0.564479	Tandem duplication
Solyc01g095850	Solyc01g095860	0.319572	0.811502	0.393803	Tandem duplication
Solyc01g098760	Solyc01g098750	0.0120746	0.0360331	0.335096	Tandem duplication
Solyc01g100095	Solyc01g100100	0.363237	1.24857	0.290923	Tandem duplication
Solyc01g105610	Solyc01g105620	0	0.0118113	0	Tandem duplication
Solyc01g107930	Solyc01g107940	0.113611	0.155508	0.730582	Tandem duplication
Solyc02g032337	Solyc02g032340	0.0606287	0.0796081	0.76159	Tandem duplication
Solyc02g032340	Solyc02g032370	0.253404	0.290646	0.871866	Tandem duplication
Solyc02g032370	Solyc02g032430	0.0850936	0.148696	0.572264	Tandem duplication
Solyc02g067260	Solyc02g067270	0	0	NaN	Tandem duplication
Solyc02g067270	Solyc02g067280	0.358541	0.395335	0.906929	Tandem duplication
Solyc03g034450	Solyc03g034457	0.109449	0.181511	0.602986	Tandem duplication
Solyc03g034457	Solyc03g042520	0.0395497	0.0422918	0.935163	Tandem duplication
Solyc03g042520	Solyc03g036460	0.0205774	0.043074	0.477722	Tandem duplication
Solyc03g123680	Solyc03g123690	0.860505	2.47821	0.347228	Tandem duplication
Solyc04g005740	Solyc04g005760	0.0844405	0.198917	0.424502	Tandem duplication
Solyc05g014230	Solyc05g014250	0.45086	2.09737	0.214965	Tandem duplication
Solyc05g044480	Solyc05g044510	0.130084	0.338604	0.384178	Tandem duplication
Solyc06g051230	Solyc06g051235	0.0756007	0.0995957	0.759075	Tandem duplication
Solyc06g073860	Solyc06g073880	0.0757408	0.2525	0.299964	Tandem duplication
Solyc07g007160	Solyc07g007180	0.454014	2.06119	0.220268	Tandem duplication
Solyc07g016070	Solyc07g016100	0.0184909	0.035935	0.514566	Tandem duplication
Solyc07g016100	Solyc07g016110	0.0160096	0.0506094	0.316336	Tandem duplication
Solyc07g016110	Solyc07g016130	0.0356226	0.0392567	0.907426	Tandem duplication
Solyc07g016130	Solyc07g016140	0.0352266	0.0094788	3.71636	Tandem duplication
Solyc07g051960	Solyc07g051970	0.0376985	0.0657095	0.573714	Tandem duplication
Solyc07g051970	Solyc07g051980	0.116759	0.207432	0.562881	Tandem duplication
Solyc08g013710	Solyc08g014080	0.946995	NaN	NaN	Tandem duplication
Solyc09g007680	Solyc09g007700	0	0	NaN	Tandem duplication
Solyc09g074120	Solyc09g074130	0.054097	0.0608726	0.888692	Tandem duplication
Solyc09g074130	Solyc09g074140	0.0700488	0.114634	0.611064	Tandem duplication
Solyc09g074140	Solyc09g074160	0.0425143	0.159327	0.266838	Tandem duplication
Solyc09g074160	Solyc09g074190	0.123566	0.29176	0.423521	Tandem duplication
Solyc09g074190	Solyc09g074200	0.122885	0.261147	0.47056	Tandem duplication
Solyc10g008400	Solyc10g008410	0.257436	0.718893	0.3581	Tandem duplication
Solyc10g081780	Solyc10g081790	0.171262	0.60176	0.284603	Tandem duplication
Solyc11g005280	Solyc11g005290	0.192103	0.588664	0.326337	Tandem duplication
Solyc11g005290	Solyc11g005300	0.142179	0.32115	0.442717	Tandem duplication
Solyc11g005300	Solyc11g005310	0.0907254	0.262457	0.345678	Tandem duplication
Solyc11g005310	Solyc11g005320	0.20684	0.844619	0.244891	Tandem duplication
Solyc11g010860	Solyc11g011570	0.650663	1.58747	0.409874	Tandem duplication
Solyc12g008477	Solyc12g008480	0.179285	0.458046	0.391412	Tandem duplication
Solyc12g008480	Solyc12g008485	0.201909	0.385464	0.523806	Tandem duplication
Solyc12g019144	Solyc12g019190	0.224778	0.495847	0.45332	Tandem duplication
Solyc12g019190	Solyc12g019200	0.0279846	0.0340194	0.822606	Tandem duplication
Solyc12g040760	Solyc12g042790	0.167637	0.397543	0.421683	Tandem duplication
