# Supplementary material for: Genome-Wide Identification, Evolution, and Expression Analysis of RING Finger Gene Family in Solanum lycopersicum
Source: Int J Mol Sci. 2019 Sep 30;20(19):4864. doi: 10.3390/ijms20194864 (PMC6801689; doi:10.3390/ijms20194864)
Supplement: Supplementary file 1 [file ijms-20-04864-s001.zip › Additional_File_3.xlsx]

## Sheet: Tomato_Arabidopsis
Additional File 3 Orthologous relationships of RING genes between tomato and other five plant species
Tomato RING Gene ID	Arabidopsis RING Gene ID	Ka	Ks	Ka/Ks	Selection pressure
Solyc01g006910	AT2G35910	0.329127	2.9059	0.113262	Purifying selection
Solyc01g006910	AT5G06490	0.353112	2.97711	0.118609	Purifying selection
Solyc01g010880	AT1G14260	0.310824	3.51078	0.0885343	Purifying selection
Solyc01g011030	AT1G69330	0.414152	2.36173	0.17536	Purifying selection
Solyc01g066430	AT4G15975	0.546905	2.45915	0.222396	Purifying selection
Solyc01g067360	AT5G18650	0.124672	4.12922	0.0301926	Purifying selection
Solyc01g067800	AT3G06330	0.389494	3.16619	0.123017	Purifying selection
Solyc01g073900	AT2G44410	0.619244	2.42837	0.255004	Purifying selection
Solyc01g079530	AT1G02610	0.381092	3.44394	0.110656	Purifying selection
Solyc01g079530	AT4G02075	0.382793	3.20646	0.119382	Purifying selection
Solyc01g080080	AT3G06140	0.291896	3.13338	0.0931567	Purifying selection
Solyc01g080080	AT5G19080	0.29961	2.37405	0.126202	Purifying selection
Solyc01g080430	AT1G03365	0.565507	2.61295	0.216425	Purifying selection
Solyc01g088450	AT2G44578	0.655989	2.0726	0.316505	Purifying selection
Solyc01g088630	AT3G60220	0.495678	2.36445	0.209638	Purifying selection
Solyc01g090225	AT3G60300	0.378178	1.86387	0.202899	Purifying selection
Solyc01g091600	AT3G61180	0.293257	3.74169	0.0783754	Purifying selection
Solyc01g094840	AT4G00335	0.412923	1.3929	0.296448	Purifying selection
Solyc01g094840	AT4G23450	0.680983	2.26759	0.300311	Purifying selection
Solyc01g094840	AT5G41350	0.504378	2.32717	0.216735	Purifying selection
Solyc01g095090	AT4G01245	0.577657	2.46571	0.234276	Purifying selection
Solyc01g095180	AT2G46160	0.302316	2.87919	0.105	Purifying selection
Solyc01g095180	AT3G61550	0.305612	3.08072	0.0992014	Purifying selection
Solyc01g095810	AT2G46493	0.569236	2.31042	0.246378	Purifying selection
Solyc01g095830	AT5G53110	0.562693	2.55471	0.220257	Purifying selection
Solyc01g095850	AT2G46494	0.570003	2.56429	0.222285	Purifying selection
Solyc01g098725	AT3G05200	0.466928	2.86783	0.162816	Purifying selection
Solyc01g098725	AT5G27420	0.463592	2.84796	0.16278	Purifying selection
Solyc01g098760	AT3G05220	0.400358	3.45324	0.115937	Purifying selection
Solyc01g098830	AT3G05250	0.35257	3.37054	0.104603	Purifying selection
Solyc01g099790	AT2G47700	0.536997	2.62248	0.204767	Purifying selection
Solyc01g099790	AT3G05545	0.338404	2.99133	0.113128	Purifying selection
Solyc01g100130	AT3G05670	0.575839	2.83801	0.202903	Purifying selection
Solyc01g102265	AT3G05870	0.104376	5.468	0.0190886	Purifying selection
Solyc01g102265	AT5G26640	0.505117	3.13158	0.161297	Purifying selection
Solyc01g107290	AT1G49850	0.52342	2.55646	0.204744	Purifying selection
Solyc01g107880	AT4G34100	0.134262	3.00647	0.0446576	Purifying selection
Solyc01g107930	AT2G15530	0.647725	2.23331	0.290029	Purifying selection
Solyc01g107930	AT4G34040	0.662404	2.09202	0.316634	Purifying selection
Solyc01g109200	AT3G18930	0.381843	2.48757	0.153501	Purifying selection
Solyc01g109280	AT2G16090	0.192479	4.29227	0.0448432	Purifying selection
Solyc01g109280	AT4G34370	0.217	4.12163	0.0526491	Purifying selection
Solyc01g109340	AT1G74990	0.386925	3.60454	0.107344	Purifying selection
Solyc01g109910	AT1G75400	0.473814	2.65121	0.178716	Purifying selection
Solyc01g109910	AT2G21500	0.442077	2.70605	0.163366	Purifying selection
Solyc01g109910	AT4G39140	0.456737	2.65064	0.172312	Purifying selection
Solyc01g111610	AT4G35070	0.506392	2.74694	0.184348	Purifying selection
Solyc02g065540	AT2G23780	0.317067	3.6016	0.088035	Purifying selection
Solyc02g065650	AT3G02340	0.580089	2.65369	0.218597	Purifying selection
Solyc02g065650	AT3G30460	0.510804	2.84691	0.179424	Purifying selection
Solyc02g065650	AT5G15820	0.674081	2.4887	0.270856	Purifying selection
Solyc02g065650	AT5G60820	0.599162	2.75806	0.217241	Purifying selection
Solyc02g065720	AT3G02290	0.305107	1.84971	0.164948	Purifying selection
Solyc02g065720	AT5G15790	0.320932	3.42462	0.0937133	Purifying selection
Solyc02g065720	AT5G38895	0.286196	2.74387	0.104304	Purifying selection
Solyc02g067260	AT1G26800	0.603407	2.301	0.262237	Purifying selection
Solyc02g067680	AT5G40250	0.281801	3.91253	0.0720253	Purifying selection
Solyc02g067970	AT3G27330	0.445775	2.94874	0.151174	Purifying selection
Solyc02g069180	AT4G19700	0.442827	2.8559	0.155057	Purifying selection
Solyc02g069180	AT5G45100	0.395493	3.03027	0.130514	Purifying selection
Solyc02g069230	AT4G19670	0.249903	3.91271	0.0638694	Purifying selection
Solyc02g072240	AT4G18780	0.112061	4.53217	0.0247256	Purifying selection
Solyc02g079300	AT4G21430	0.53301	2.78356	0.191485	Purifying selection
Solyc02g081180	AT1G62370	0.441398	2.83321	0.155795	Purifying selection
Solyc02g081180	AT4G03965	0.315478	2.42125	0.130296	Purifying selection
Solyc02g081180	AT4G22250	0.366169	3.05579	0.119828	Purifying selection
Solyc02g082100	AT1G30860	0.712495	2.08685	0.341421	Purifying selection
Solyc02g082100	AT2G34920	0.673634	2.26996	0.296761	Purifying selection
Solyc02g082100	AT4G20160	0.789131	1.8565	0.425063	Purifying selection
Solyc02g082420	AT1G20823	0.397553	2.50471	0.158722	Purifying selection
Solyc02g082420	AT2G17450	0.387528	2.57254	0.150641	Purifying selection
Solyc02g082420	AT4G35480	0.443552	2.31108	0.191925	Purifying selection
Solyc02g083400	AT2G17730	0.204386	3.17608	0.0643516	Purifying selection
Solyc02g083400	AT4G35840	0.170434	1.94111	0.0878024	Purifying selection
Solyc02g083400	AT5G66070	0.141204	3.39795	0.0415557	Purifying selection
Solyc02g083527	AT3G51325	0.371423	3.31727	0.111967	Purifying selection
Solyc02g087040	AT1G23980	0.323013	3.76603	0.0857701	Purifying selection
Solyc02g087040	AT5G40250	0.211846	4.29945	0.0492728	Purifying selection
Solyc02g088030	AT1G26800	0.477991	2.8918	0.165292	Purifying selection
Solyc02g088570	AT1G69330	0.363108	3.18051	0.114166	Purifying selection
Solyc02g088570	AT3G29270	0.247091	3.50377	0.0705215	Purifying selection
Solyc02g089240	AT5G15790	0.27695	3.07772	0.0899855	Purifying selection
Solyc02g089240	AT5G38895	0.287076	2.62206	0.109485	Purifying selection
Solyc02g089410	AT3G02340	0.655262	2.41416	0.271424	Purifying selection
Solyc02g089410	AT3G30460	0.581683	2.52917	0.22999	Purifying selection
Solyc02g089410	AT5G15820	0.725519	2.12884	0.340804	Purifying selection
Solyc02g089410	AT5G60820	0.673964	2.29242	0.293996	Purifying selection
Solyc02g089870	AT2G23780	0.297625	3.89879	0.0763378	Purifying selection
Solyc02g091230	AT5G38070	0.520108	2.90905	0.178789	Purifying selection
Solyc02g091710	AT2G22680	0.38321	2.82287	0.135752	Purifying selection
Solyc02g091710	AT4G37890	0.381419	2.77526	0.137435	Purifying selection
Solyc02g091710	AT5G65683	0.40837	2.68949	0.151839	Purifying selection
Solyc02g091720	AT2G22690	0.353175	3.0578	0.1155	Purifying selection
Solyc02g091720	AT4G37880	0.334015	2.50118	0.133543	Purifying selection
Solyc02g093520	AT3G01650	0.207764	3.02398	0.0687054	Purifying selection
Solyc02g093520	AT5G14420	0.224121	3.72616	0.0601479	Purifying selection
Solyc02g094510	AT3G26730	0.390615	3.19447	0.122278	Purifying selection
Solyc03g005460	AT5G43530	0.265934	3.71722	0.0715411	Purifying selection
Solyc03g005490	AT1G04360	0.365906	3.38188	0.108196	Purifying selection
Solyc03g005490	AT5G43420	0.410898	3.28355	0.125138	Purifying selection
Solyc03g006060	AT2G34200	0.5371	2.72034	0.197438	Purifying selection
Solyc03g006570	AT1G11100	0.473665	3.18315	0.148804	Purifying selection
Solyc03g006570	AT1G61140	0.461575	3.26997	0.141156	Purifying selection
Solyc03g026060	AT5G07270	0.157639	2.67794	0.0588657	Purifying selection
Solyc03g026150	AT5G07225	0.794805	1.95493	0.406564	Purifying selection
Solyc03g026150	AT5G52140	0.737903	2.20119	0.335229	Purifying selection
Solyc03g032060	AT1G76410	0.368777	2.66605	0.138324	Purifying selection
Solyc03g032060	AT2G17450	0.402176	2.50897	0.160295	Purifying selection
Solyc03g032060	AT4G35480	0.378356	2.53828	0.14906	Purifying selection
Solyc03g033330	AT2G17730	0.232586	2.11993	0.109714	Purifying selection
Solyc03g033330	AT4G35840	0.192288	2.61446	0.0735478	Purifying selection
Solyc03g033330	AT5G66070	0.15295	3.45942	0.0442125	Purifying selection
Solyc03g033630	AT2G18090	0.5835	2.68988	0.216924	Purifying selection
Solyc03g033630	AT3G51120	0.535149	2.77774	0.192656	Purifying selection
Solyc03g034450	AT1G66610	0.64022	2.30086	0.278252	Purifying selection
Solyc03g043870	AT5G65740	0.292529	3.61727	0.0808701	Purifying selection
Solyc03g095680	AT2G40770	0.362545	3.393	0.106851	Purifying selection
Solyc03g113350	AT1G18910	0.471106	2.8136	0.167439	Purifying selection
Solyc03g113700	AT1G74870	0.646663	2.70551	0.239017	Purifying selection
Solyc03g113700	AT3G48070	0.384614	3.04682	0.126235	Purifying selection
Solyc03g114090	AT1G23980	0.337382	3.81401	0.0884586	Purifying selection
Solyc03g114090	AT3G48030	0.438663	2.9234	0.150052	Purifying selection
Solyc03g114190	AT3G47990	0.627672	2.10923	0.297584	Purifying selection
Solyc03g114680	AT3G02340	0.732471	2.0406	0.358948	Purifying selection
Solyc03g114680	AT3G30460	0.630254	2.38959	0.26375	Purifying selection
Solyc03g114680	AT5G08139	0.602568	2.45868	0.245077	Purifying selection
Solyc03g114680	AT5G15820	0.701674	2.18983	0.320423	Purifying selection
Solyc03g114680	AT5G60820	0.623218	2.4956	0.249727	Purifying selection
Solyc03g115720	AT1G18660	0.287653	2.75555	0.104391	Purifying selection
Solyc03g116030	AT3G47550	0.236319	3.39247	0.0696599	Purifying selection
Solyc03g116030	AT5G62460	0.269755	3.61609	0.0745987	Purifying selection
Solyc03g118840	AT1G17970	0.544985	2.72868	0.199725	Purifying selection
Solyc03g119760	AT1G73950	0.206295	1.93557	0.106581	Purifying selection
Solyc03g123680	AT1G53820	0.496899	2.55093	0.194791	Purifying selection
Solyc03g123680	AT1G72310	0.514405	2.60584	0.197405	Purifying selection
Solyc03g123680	AT3G14320	0.700041	2.04805	0.341808	Purifying selection
Solyc04g007500	AT2G01150	0.414636	2.80539	0.1478	Purifying selection
Solyc04g011610	AT2G39720	0.450329	2.83289	0.158964	Purifying selection
Solyc04g054140	AT2G22010	0.242428	3.31866	0.07305	Purifying selection
Solyc04g054330	AT2G22120	0.104671	3.85879	0.0271253	Purifying selection
Solyc04g074820	AT1G22500	0.53041	2.55972	0.207214	Purifying selection
Solyc04g074820	AT1G35330	0.473573	2.83844	0.166843	Purifying selection
Solyc04g074820	AT4G09100	0.463809	2.75477	0.168365	Purifying selection
Solyc04g074820	AT4G40070	0.547127	2.41658	0.226405	Purifying selection
Solyc04g078680	AT1G45180	0.554436	2.70431	0.205019	Purifying selection
Solyc04g078680	AT5G42940	0.528952	2.62027	0.201869	Purifying selection
Solyc04g078680	AT5G67120	0.750257	1.92925	0.388885	Purifying selection
Solyc04g079780	AT1G74970	0.218334	2.04675	0.106673	Purifying selection
Solyc04g081890	AT5G42200	0.409425	2.74658	0.149068	Purifying selection
Solyc04g082690	AT1G20823	0.29506	2.72193	0.108401	Purifying selection
Solyc04g082690	AT1G76410	0.28664	2.86792	0.0999471	Purifying selection
Solyc05g005790	AT1G23980	0.303792	4.17822	0.0727084	Purifying selection
Solyc05g007670	AT1G14260	0.273369	3.47848	0.0785888	Purifying selection
Solyc05g007670	AT2G02960	0.352113	3.19446	0.110226	Purifying selection
Solyc05g007820	AT1G14180	0.443868	3.02256	0.146852	Purifying selection
Solyc05g008390	AT2G01275	0.334848	2.64278	0.126703	Purifying selection
Solyc05g008640	AT1G15100	0.426348	2.9146	0.14628	Purifying selection
Solyc05g008640	AT2G01150	0.486103	2.51331	0.193411	Purifying selection
Solyc05g009150	AT3G18290	0.248463	3.77644	0.0657929	Purifying selection
Solyc05g009870	AT1G68820	0.23815	3.58261	0.066474	Purifying selection
Solyc05g014230	AT1G24440	0.255474	3.75261	0.0680788	Purifying selection
Solyc05g050020	AT4G01270	0.701585	2.08378	0.336688	Purifying selection
Solyc05g051800	AT2G22120	0.23486	3.6825	0.0637773	Purifying selection
Solyc05g053040	AT3G55530	0.143182	2.77818	0.051538	Purifying selection
Solyc06g005190	AT2G28540	0.528175	2.9306	0.180228	Purifying selection
Solyc06g005850	AT5G59000	0.518919	2.7342	0.189788	Purifying selection
Solyc06g007230	AT5G58580	0.436078	3.34778	0.130259	Purifying selection
Solyc06g007880	AT3G25030	0.603399	2.44814	0.246472	Purifying selection
Solyc06g008210	AT1G04020	0.501322	2.85276	0.175732	Purifying selection
Solyc06g008900	AT4G03000	0.565247	2.491	0.226916	Purifying selection
Solyc06g034330	AT4G25230	0.244064	2.58994	0.0942351	Purifying selection
Solyc06g034330	AT5G51450	0.25428	2.71882	0.0935258	Purifying selection
Solyc06g049030	AT3G10910	0.307355	3.11627	0.0986291	Purifying selection
Solyc06g049030	AT5G05280	0.385803	2.89262	0.133375	Purifying selection
Solyc06g051250	AT3G11110	0.632907	2.16898	0.2918	Purifying selection
Solyc06g053640	AT1G04360	0.347524	3.21416	0.108123	Purifying selection
Solyc06g053640	AT5G43420	0.296888	3.87261	0.0766635	Purifying selection
Solyc06g061020	AT4G17680	0.494505	2.43881	0.202765	Purifying selection
Solyc06g061020	AT5G47050	0.448872	2.50797	0.178978	Purifying selection
Solyc06g061250	AT1G32700	0.273208	2.15581	0.126731	Purifying selection
Solyc06g061250	AT4G17900	0.31574	3.70593	0.0851988	Purifying selection
Solyc06g061250	AT5G46710	0.42223	3.14684	0.134176	Purifying selection
Solyc06g063110	AT1G53820	0.513984	2.72621	0.188534	Purifying selection
Solyc06g063110	AT1G72310	0.551665	2.51942	0.218965	Purifying selection
Solyc06g063110	AT3G14320	0.665323	2.13757	0.311252	Purifying selection
Solyc06g064440	AT1G33480	0.499458	2.92889	0.170528	Purifying selection
Solyc06g064440	AT4G10150	0.471788	2.95657	0.159573	Purifying selection
Solyc06g065330	AT1G22670	0.410764	2.85896	0.143676	Purifying selection
Solyc06g065330	AT1G35625	0.346058	2.98123	0.116079	Purifying selection
Solyc06g065330	AT1G71980	0.266195	3.32342	0.0800967	Purifying selection
Solyc06g065330	AT4G09560	0.411832	2.86241	0.143876	Purifying selection
Solyc06g066570	AT1G79810	0.168641	1.40376	0.120135	Purifying selection
Solyc06g071130	AT1G18910	0.458075	2.98654	0.153379	Purifying selection
Solyc06g071130	AT1G74770	0.49998	2.89838	0.172503	Purifying selection
Solyc06g071270	AT1G74870	0.695361	2.69166	0.25834	Purifying selection
Solyc06g071270	AT3G48070	0.442163	3.21221	0.137651	Purifying selection
Solyc06g071270	AT5G62910	0.406577	3.46195	0.117442	Purifying selection
Solyc06g073860	AT5G22000	0.299337	3.30502	0.0905703	Purifying selection
Solyc06g074740	AT1G08190	0.139607	4.05706	0.0344108	Purifying selection
Solyc06g074760	AT2G27950	0.626562	2.42056	0.25885	Purifying selection
Solyc06g076050	AT2G28840	0.197373	3.08147	0.0640516	Purifying selection
Solyc06g076610	AT2G37950	0.513048	2.41852	0.212133	Purifying selection
Solyc06g076610	AT5G01070	0.562374	2.46675	0.227982	Purifying selection
Solyc06g076610	AT5G59000	0.519632	2.59449	0.200283	Purifying selection
Solyc06g084510	AT3G62970	0.26833	4.87966	0.0549895	Purifying selection
Solyc07g006360	AT2G18650	0.399589	3.47375	0.115031	Purifying selection
Solyc07g006360	AT4G30400	0.362478	3.35451	0.108057	Purifying selection
Solyc07g006360	AT5G57750	0.391129	3.09782	0.12626	Purifying selection
Solyc07g006400	AT2G18670	0.567278	2.28987	0.247733	Purifying selection
Solyc07g006400	AT4G30370	0.613384	2.16731	0.283016	Purifying selection
Solyc07g045190	AT2G04240	0.371898	2.91675	0.127504	Purifying selection
Solyc07g049400	AT4G03965	0.365804	2.88856	0.126639	Purifying selection
Solyc07g052100	AT1G05120	0.283487	3.68864	0.076854	Purifying selection
Solyc07g053420	AT2G34000	0.641024	2.39388	0.267776	Purifying selection
Solyc07g053800	AT1G03770	0.541956	2.6302	0.206051	Purifying selection
Solyc07g053800	AT5G44280	0.623068	2.38193	0.261581	Purifying selection
Solyc07g053850	AT2G20650	0.140946	3.86894	0.0364301	Purifying selection
Solyc07g053850	AT4G28370	0.145143	3.58175	0.0405228	Purifying selection
Solyc07g054080	AT4G03510	0.500161	2.95537	0.169238	Purifying selection
Solyc07g054080	AT4G28270	0.491232	2.63506	0.186422	Purifying selection
Solyc07g055330	AT3G58720	0.617442	2.25161	0.274222	Purifying selection
Solyc07g062720	AT1G53190	0.574721	2.49763	0.230106	Purifying selection
Solyc07g062720	AT3G15070	0.721532	1.93562	0.372766	Purifying selection
Solyc07g063200	AT4G27470	0.480849	2.51594	0.191121	Purifying selection
Solyc07g065810	AT4G26580	0.296376	3.09969	0.0956147	Purifying selection
Solyc07g065810	AT5G55970	0.296229	3.57871	0.0827753	Purifying selection
Solyc08g005110	AT1G32361	0.631126	2.24076	0.281658	Purifying selection
Solyc08g005110	AT2G35420	0.667036	2.07334	0.321721	Purifying selection
Solyc08g005110	AT4G17920	0.519829	2.84694	0.182592	Purifying selection
Solyc08g005110	AT5G46650	0.5418	2.93399	0.184663	Purifying selection
Solyc08g005150	AT1G32340	0.401702	3.33375	0.120496	Purifying selection
Solyc08g006460	AT4G31450	0.589857	2.61794	0.225313	Purifying selection
Solyc08g006460	AT5G10650	0.516854	2.7939	0.184993	Purifying selection
Solyc08g006460	AT5G24870	0.571857	2.60097	0.219863	Purifying selection
Solyc08g007120	AT4G17680	0.477714	2.65619	0.179849	Purifying selection
Solyc08g007120	AT5G47050	0.49381	2.62054	0.188438	Purifying selection
Solyc08g008080	AT4G11360	0.563912	1.89054	0.29828	Purifying selection
Solyc08g008080	AT5G41400	0.374694	2.24805	0.166675	Purifying selection
Solyc08g061100	AT2G25540	0.106975	2.54839	0.0419775	Purifying selection
Solyc08g061100	AT4G32410	0.08493	2.59623	0.0327128	Purifying selection
Solyc08g067770	AT4G32600	0.248718	3.61293	0.068841	Purifying selection
Solyc08g067960	AT5G25560	0.266958	3.71757	0.0718099	Purifying selection
Solyc08g075080	AT5G45290	0.458143	3.01476	0.151967	Purifying selection
Solyc08g076810	AT1G32361	0.71416	2.25409	0.316829	Purifying selection
Solyc08g076810	AT4G17910	0.403905	2.89109	0.139707	Purifying selection
Solyc08g076810	AT5G46650	0.551541	2.95744	0.186493	Purifying selection
Solyc08g076830	AT4G17905	0.461356	2.97082	0.155296	Purifying selection
Solyc08g077100	AT1G32530	0.534193	2.46063	0.217096	Purifying selection
Solyc08g077100	AT2G35330	0.55293	2.44041	0.226573	Purifying selection
Solyc08g077460	AT4G17680	0.392514	2.77459	0.141467	Purifying selection
Solyc08g077460	AT5G47050	0.400491	2.67189	0.149891	Purifying selection
Solyc08g081300	AT4G00335	0.527506	2.58614	0.203974	Purifying selection
Solyc08g081300	AT4G23450	0.566622	2.55225	0.222009	Purifying selection
Solyc08g081300	AT5G41350	0.463242	2.71807	0.170431	Purifying selection
Solyc08g081370	AT1G63840	0.293609	2.98299	0.0984277	Purifying selection
Solyc08g081370	AT3G61460	0.208237	2.3491	0.0886454	Purifying selection
Solyc08g081370	AT4G00305	0.506026	2.7104	0.186698	Purifying selection
Solyc08g081370	AT4G11360	0.562428	2.38894	0.23543	Purifying selection
Solyc08g081370	AT5G41400	0.335225	2.75231	0.121798	Purifying selection
Solyc08g082310	AT2G46494	0.625855	2.43934	0.256567	Purifying selection
Solyc08g082680	AT4G24015	0.337155	2.68289	0.125668	Purifying selection
Solyc09g005320	AT5G01450	0.496731	2.88154	0.172384	Purifying selection
Solyc09g007060	AT5G02750	0.440811	2.651	0.166281	Purifying selection
Solyc09g007530	AT2G37150	0.537714	2.51022	0.21421	Purifying selection
Solyc09g007680	AT3G09760	0.393381	3.07865	0.127777	Purifying selection
Solyc09g007680	AT3G53410	0.241811	3.62899	0.0666332	Purifying selection
Solyc09g007680	AT5G03180	0.433989	2.98025	0.145622	Purifying selection
Solyc09g007680	AT5G60580	0.385853	3.00795	0.128278	Purifying selection
Solyc09g007700	AT3G09770	0.186433	3.71207	0.0502236	Purifying selection
Solyc09g007700	AT5G03200	0.294602	3.30624	0.089105	Purifying selection
Solyc09g008330	AT5G03450	0.454068	2.96573	0.153105	Purifying selection
Solyc09g010650	AT2G37580	0.534462	2.36121	0.226351	Purifying selection
Solyc09g010690	AT2G28840	0.305602	3.39862	0.0899194	Purifying selection
Solyc09g011770	AT2G37950	0.442227	2.82442	0.156572	Purifying selection
Solyc09g011770	AT5G01070	0.488881	3.04276	0.16067	Purifying selection
Solyc09g011770	AT5G59000	0.58737	2.58938	0.226838	Purifying selection
Solyc09g013120	AT5G01160	0.369526	2.97853	0.124063	Purifying selection
Solyc09g059990	AT3G25030	0.442589	2.89827	0.152708	Purifying selection
Solyc09g065990	AT2G30580	0.3087	2.89628	0.106585	Purifying selection
Solyc09g065990	AT3G23060	0.66547	2.09239	0.318043	Purifying selection
Solyc09g072820	AT5G44030	0.12434	4.61533	0.0269406	Purifying selection
Solyc09g074190	AT1G03365	0.703753	2.0981	0.335423	Purifying selection
Solyc09g074190	AT4G03000	0.70804	2.07556	0.341131	Purifying selection
Solyc09g075040	AT1G02860	0.207406	3.80496	0.0545093	Purifying selection
Solyc09g075320	AT2G47560	0.669057	2.09078	0.320003	Purifying selection
Solyc09g075320	AT3G16720	0.457314	2.78897	0.163972	Purifying selection
Solyc09g075320	AT4G15975	0.575892	2.2505	0.255895	Purifying selection
Solyc09g089890	AT1G04360	0.397734	3.4734	0.114509	Purifying selection
Solyc09g089890	AT5G43420	0.304507	3.79664	0.0802042	Purifying selection
Solyc09g090160	AT3G23280	0.294814	3.40104	0.0866834	Purifying selection
Solyc09g090160	AT4G14365	0.317773	3.13778	0.101273	Purifying selection
Solyc10g006960	AT4G27470	0.509252	2.46159	0.206879	Purifying selection
Solyc10g007140	AT1G53190	0.614944	2.28729	0.268853	Purifying selection
Solyc10g007140	AT3G15070	0.627388	2.30577	0.272095	Purifying selection
Solyc10g008400	AT4G03510	0.468888	2.6334	0.178054	Purifying selection
Solyc10g008400	AT4G28270	0.529888	2.60404	0.203487	Purifying selection
Solyc10g009487	AT2G46493	0.523006	2.36863	0.220806	Purifying selection
Solyc10g011880	AT2G46160	0.32663	2.93261	0.111378	Purifying selection
Solyc10g011880	AT3G61550	0.346053	3.10565	0.111427	Purifying selection
Solyc10g050170	AT4G34040	0.628583	2.28898	0.274613	Purifying selection
Solyc10g081780	AT2G35910	0.263569	3.26063	0.0808335	Purifying selection
Solyc10g081790	AT5G06490	0.35551	3.11085	0.114281	Purifying selection
Solyc10g084100	AT3G09770	0.214177	3.68	0.0582002	Purifying selection
Solyc10g084100	AT5G03200	0.307768	3.21636	0.0956884	Purifying selection
Solyc10g084430	AT5G02750	0.438207	2.81708	0.155553	Purifying selection
Solyc10g085130	AT5G58787	0.206322	3.43491	0.0600662	Purifying selection
Solyc10g086080	AT3G09770	0.21029	4.06423	0.0517416	Purifying selection
Solyc10g086080	AT3G53410	0.259034	3.77362	0.0686435	Purifying selection
Solyc10g086080	AT5G03200	0.319027	3.35446	0.0951053	Purifying selection
Solyc10g086700	AT2G37950	0.495172	2.61089	0.189656	Purifying selection
Solyc11g005560	AT5G64740	0.139299	4.1431	0.0336219	Purifying selection
Solyc11g006450	AT2G35910	0.463747	2.96007	0.156667	Purifying selection
Solyc11g007910	AT5G04460	0.255543	3.3447	0.0764025	Purifying selection
Solyc11g008580	AT1G65430	0.163763	4.38257	0.0373668	Purifying selection
Solyc11g010310	AT5G10370	0.352675	3.44914	0.10225	Purifying selection
Solyc11g010330	AT5G10380	0.617322	2.50973	0.245972	Purifying selection
Solyc11g066020	AT2G28840	0.192994	2.59733	0.0743047	Purifying selection
Solyc11g066500	AT2G27950	0.641236	2.27024	0.282453	Purifying selection
Solyc11g066510	AT2G27940	0.559584	2.42168	0.231073	Purifying selection
Solyc11g066560	AT1G08190	0.1563	4.1276	0.037867	Purifying selection
Solyc11g066790	AT5G22750	0.174584	3.84985	0.0453481	Purifying selection
Solyc11g069350	AT5G03180	0.463341	2.90483	0.159507	Purifying selection
Solyc11g069350	AT5G60580	0.285541	2.5245	0.113108	Purifying selection
Solyc11g069600	AT1G08050	0.356591	3.36653	0.105922	Purifying selection
Solyc11g069600	AT5G60710	0.258712	3.52407	0.0734127	Purifying selection
Solyc11g072590	AT2G28540	0.527617	2.902	0.181811	Purifying selection
Solyc11g072590	AT3G45630	0.417386	3.37693	0.123599	Purifying selection
Solyc11g072590	AT5G60170	0.450197	3.16957	0.142037	Purifying selection
Solyc12g007320	AT2G20030	0.437942	3.2004	0.13684	Purifying selection
Solyc12g007320	AT4G28890	0.402564	3.23216	0.124549	Purifying selection
Solyc12g013800	AT4G27470	0.436527	2.69739	0.161833	Purifying selection
Solyc12g014070	AT1G53190	0.557459	2.58223	0.215883	Purifying selection
Solyc12g014070	AT3G15070	0.607137	1.84675	0.328759	Purifying selection
Solyc12g015800	AT4G26580	0.31757	2.33341	0.136097	Purifying selection
Solyc12g049330	AT1G54150	0.411277	3.0064	0.136801	Purifying selection
Solyc12g055710	AT1G53820	0.547255	2.67687	0.204438	Purifying selection
Solyc12g055710	AT1G72310	0.553828	2.91103	0.190251	Purifying selection
Solyc12g055710	AT3G14320	0.722838	2.01473	0.358777	Purifying selection
Solyc12g055910	AT4G10930	0.574293	2.56997	0.223463	Purifying selection
Solyc12g056400	AT1G63170	0.411396	3.20666	0.128294	Purifying selection
Solyc12g056400	AT4G11680	0.406271	3.41192	0.119074	Purifying selection
Solyc12g056580	AT5G09870	0.13105	4.34213	0.0301811	Purifying selection
Solyc12g087840	AT5G10380	0.710623	2.12543	0.334343	Purifying selection
Solyc12g087860	AT1G22500	0.529412	2.44037	0.21694	Purifying selection
Solyc12g088740	AT5G42940	0.547462	2.65785	0.20598	Purifying selection
Solyc12g088740	AT5G67120	0.769846	1.91762	0.40146	Purifying selection
Solyc12g094690	AT1G20823	0.370315	2.65426	0.139517	Purifying selection
Solyc12g094690	AT1G76410	0.356341	2.80125	0.127208	Purifying selection
Solyc12g096420	AT4G31450	0.710084	2.02978	0.349834	Purifying selection
Solyc12g096460	AT4G31410	0.259107	3.79574	0.0682625	Purifying selection

## Sheet: Tomato_Potato
Additional File 3 Orthologous relationships of RING genes between tomato and other five plant species
Tomato RING Gene ID	Potato RING Gene ID	Ka	Ks	Ka/Ks	Selection pressure
Solyc01g006190	PGSC0003DMG400004288	0.047925	0.444878	0.107726	Purifying selection
Solyc01g006190	PGSC0003DMG401032194	0.00429976	0.098204	0.043784	Purifying selection
Solyc01g006910	PGSC0003DMG400021333	0.0266374	0.129695	0.205385	Purifying selection
Solyc01g008800	PGSC0003DMG400009461	0.174545	0.697882	0.250107	Purifying selection
Solyc01g008800	PGSC0003DMG400022699	0.0607478	0.135474	0.448408	Purifying selection
Solyc01g008810	PGSC0003DMG400022698	0.0507598	0.0693708	0.731717	Purifying selection
Solyc01g009000	PGSC0003DMG400022704	0.0238283	0.0586632	0.406188	Purifying selection
Solyc01g010880	PGSC0003DMG402006561	0.00614549	0.0615139	0.099904	Purifying selection
Solyc01g011030	PGSC0003DMG400004196	0.0197813	0.0480984	0.411267	Purifying selection
Solyc01g050040	PGSC0003DMG400018060	0.0353289	0.0825913	0.427755	Purifying selection
Solyc01g066430	PGSC0003DMG400011326	0.0263063	0.163912	0.160491	Purifying selection
Solyc01g067360	PGSC0003DMG400022656	0.00293295	0.189937	0.0154417	Purifying selection
Solyc01g067800	PGSC0003DMG400022853	0.0343755	0.0579575	0.593115	Purifying selection
Solyc01g068390	PGSC0003DMG400017959	0.0197982	0.0867462	0.228231	Purifying selection
Solyc01g073900	PGSC0003DMG400006310	0.0135712	0.0646773	0.209829	Purifying selection
Solyc01g079530	PGSC0003DMG400009007	0.0133536	0.111434	0.119834	Purifying selection
Solyc01g080080	PGSC0003DMG400028580	0.327517	3.30286	0.0991617	Purifying selection
Solyc01g080430	PGSC0003DMG400032108	0.0133788	0.0732539	0.182636	Purifying selection
Solyc01g081040	PGSC0003DMG400001812	0.0156741	0.100807	0.155487	Purifying selection
Solyc01g087210	PGSC0003DMG400006799	0.00442534	0.0805826	0.0549168	Purifying selection
Solyc01g088440	PGSC0003DMG400001706	0.0498902	0.177997	0.280286	Purifying selection
Solyc01g088630	PGSC0003DMG400001719	0.0339201	0.199217	0.170267	Purifying selection
Solyc01g088640	PGSC0003DMG401001720	0.0196508	0.0964297	0.203784	Purifying selection
Solyc01g090225	PGSC0003DMG400025996	0.0128302	0.0796774	0.161027	Purifying selection
Solyc01g091600	PGSC0003DMG400027772	0.0100996	0.0929614	0.108643	Purifying selection
Solyc01g091770	PGSC0003DMG400017055	0.0945216	0.222189	0.42541	Purifying selection
Solyc01g094840	PGSC0003DMG400000180	0.106367	0.259439	0.409988	Purifying selection
Solyc01g094840	PGSC0003DMG400012196	0.467694	2.51555	0.185921	Purifying selection
Solyc01g095090	PGSC0003DMG400000194	0.0258519	0.0607986	0.425206	Purifying selection
Solyc01g095090	PGSC0003DMG400033881	0.2526	0.771246	0.327522	Purifying selection
Solyc01g095180	PGSC0003DMG400000070	0.0090984	0.135766	0.0670151	Purifying selection
Solyc01g095180	PGSC0003DMG400019406	0.175438	1.06519	0.164702	Purifying selection
Solyc01g095810	PGSC0003DMG400007690	0.369777	1.71186	0.216009	Purifying selection
Solyc01g095830	PGSC0003DMG400009117	0.500697	2.9442	0.170062	Purifying selection
Solyc01g095830	PGSC0003DMG400012151	0.575591	2.71644	0.211891	Purifying selection
Solyc01g095850	PGSC0003DMG400000221	0.295461	0.955488	0.309225	Purifying selection
Solyc01g096650	PGSC0003DMG400003299	0.0439214	0.185736	0.236473	Purifying selection
Solyc01g098725	PGSC0003DMG400028579	0.0201471	0.117345	0.171692	Purifying selection
Solyc01g098760	PGSC0003DMG400028580	0.0255331	0.123974	0.205955	Purifying selection
Solyc01g098830	PGSC0003DMG400028585	0.0230227	0.0344574	0.66815	Purifying selection
Solyc01g099790	PGSC0003DMG400024717	0.0126264	0.0790422	0.159743	Purifying selection
Solyc01g100095	PGSC0003DMG400024794	0.0464354	0.256787	0.180833	Purifying selection
Solyc01g100130	PGSC0003DMG400024731	0.023089	0.0715837	0.322546	Purifying selection
Solyc01g102265	PGSC0003DMG400018281	0.0540065	0.194652	0.277451	Purifying selection
Solyc01g104260	PGSC0003DMG400023756	0.0353101	0.0947308	0.372741	Purifying selection
Solyc01g105610	PGSC0003DMG400012570	0.0595934	0.106959	0.55716	Purifying selection
Solyc01g105620	PGSC0003DMG400016217	0.599349	2.83976	0.211056	Purifying selection
Solyc01g107150	PGSC0003DMG400025845	0.0123896	0.0674402	0.183712	Purifying selection
Solyc01g107290	PGSC0003DMG400025755	0.0494149	0.0943772	0.523589	Purifying selection
Solyc01g107880	PGSC0003DMG400025880	0.00402779	0.0857555	0.0469683	Purifying selection
Solyc01g107930	PGSC0003DMG400025779	0.0375538	0.044313	0.847468	Purifying selection
Solyc01g109200	PGSC0003DMG400025175	0.03966	0.220002	0.180271	Purifying selection
Solyc01g109280	PGSC0003DMG400015452	0.29437	2.50956	0.1173	Purifying selection
Solyc01g109280	PGSC0003DMG400025178	0.0085678	0.0847225	0.101128	Purifying selection
Solyc01g109340	PGSC0003DMG400025183	0.0154391	0.0884004	0.17465	Purifying selection
Solyc01g109340	PGSC0003DMG400033908	0.137282	0.754253	0.182011	Purifying selection
Solyc01g109820	PGSC0003DMG400036841	0.0363197	0.182145	0.1994	Purifying selection
Solyc01g109910	PGSC0003DMG400025731	0.156435	0.762378	0.205193	Purifying selection
Solyc01g109910	PGSC0003DMG400038651	0.0621948	0.165245	0.37638	Purifying selection
Solyc01g111610	PGSC0003DMG400006187	0.0449858	0.120076	0.374645	Purifying selection
Solyc01g111610	PGSC0003DMG400026724	0.269618	1.12735	0.23916	Purifying selection
Solyc02g031710	PGSC0003DMG400010342	0.174922	2.4274	0.0720614	Purifying selection
Solyc02g031710	PGSC0003DMG400024368	0.0364875	0.251109	0.145306	Purifying selection
Solyc02g032337	PGSC0003DMG400035351	0.270069	0.397945	0.678659	Purifying selection
Solyc02g062040	PGSC0003DMG400023881	0.0189567	0.0289642	0.654489	Purifying selection
Solyc02g065540	PGSC0003DMG400001182	0.158905	0.419451	0.37884	Purifying selection
Solyc02g065540	PGSC0003DMG400010089	0.136158	0.893169	0.152444	Purifying selection
Solyc02g065620	PGSC0003DMG400026556	0.0542638	0.119221	0.455152	Purifying selection
Solyc02g065650	PGSC0003DMG400001386	0.410374	2.12648	0.192983	Purifying selection
Solyc02g065650	PGSC0003DMG400026558	0.0354837	0.155298	0.228488	Purifying selection
Solyc02g067260	PGSC0003DMG400006629	0.103885	0.151265	0.686774	Purifying selection
Solyc02g067260	PGSC0003DMG400046475	0.485656	2.81988	0.172226	Purifying selection
Solyc02g067680	PGSC0003DMG400038862	0.0169194	0.125168	0.135173	Purifying selection
Solyc02g067680	PGSC0003DMG400042968	0.158986	0.903054	0.176054	Purifying selection
Solyc02g067700	PGSC0003DMG400000533	0.260738	1.00753	0.258789	Purifying selection
Solyc02g067700	PGSC0003DMG400006951	0.0208465	0.0814023	0.256092	Purifying selection
Solyc02g067970	PGSC0003DMG400006969	0.0495193	0.153119	0.323403	Purifying selection
Solyc02g067970	PGSC0003DMG400020230	0.205741	0.955574	0.215306	Purifying selection
Solyc02g069180	PGSC0003DMG400010342	0.01608	0.269269	0.059717	Purifying selection
Solyc02g069180	PGSC0003DMG400024368	0.163929	1.37494	0.119226	Purifying selection
Solyc02g069230	PGSC0003DMG400021214	0.0113048	0.0937308	0.120609	Purifying selection
Solyc02g069470	PGSC0003DMG400021143	0.0137026	0.0677182	0.202347	Purifying selection
Solyc02g069470	PGSC0003DMG400040738	0.324733	1.27022	0.255652	Purifying selection
Solyc02g069880	PGSC0003DMG400021123	0.0105765	0.135934	0.0778061	Purifying selection
Solyc02g072240	PGSC0003DMG400028426	0.00345661	0.0694655	0.0497601	Purifying selection
Solyc02g072270	PGSC0003DMG400020435	0.653509	2.54038	0.257249	Purifying selection
Solyc02g072270	PGSC0003DMG400026745	0.192309	0.634766	0.302961	Purifying selection
Solyc02g072270	PGSC0003DMG400028470	0.020673	0.0827215	0.24991	Purifying selection
Solyc02g078320	PGSC0003DMG400018307	0.437367	2.84876	0.153529	Purifying selection
Solyc02g078320	PGSC0003DMG400021684	0.459679	2.81739	0.163157	Purifying selection
Solyc02g078320	PGSC0003DMG400029719	0.0588491	0.160844	0.365877	Purifying selection
Solyc02g078460	PGSC0003DMG400022384	0.00478109	0.135937	0.0351713	Purifying selection
Solyc02g078460	PGSC0003DMG400022828	0.062219	0.734669	0.0846899	Purifying selection
Solyc02g079300	PGSC0003DMG402022350	0.0267583	0.085738	0.312094	Purifying selection
Solyc02g079400	PGSC0003DMG400022347	0.00299009	0.141744	0.0210951	Purifying selection
Solyc02g081180	PGSC0003DMG400000688	0.377837	1.96778	0.192012	Purifying selection
Solyc02g081180	PGSC0003DMG400016713	0.0334651	0.173075	0.193355	Purifying selection
Solyc02g081180	PGSC0003DMG400024061	0.272838	0.908829	0.300208	Purifying selection
Solyc02g082100	PGSC0003DMG400011288	0.323715	1.02843	0.314768	Purifying selection
Solyc02g082100	PGSC0003DMG401013630	0.0321819	0.103392	0.31126	Purifying selection
Solyc02g082400	PGSC0003DMG400013647	0.0660736	0.124186	0.532053	Purifying selection
Solyc02g082420	PGSC0003DMG400009919	0.280389	2.73793	0.102409	Purifying selection
Solyc02g082420	PGSC0003DMG400013666	0.0226677	0.086667	0.26155	Purifying selection
Solyc02g082420	PGSC0003DMG400023160	0.275351	1.24091	0.221893	Purifying selection
Solyc02g082420	PGSC0003DMG400038556	0.219695	1.36685	0.160731	Purifying selection
Solyc02g082890	PGSC0003DMG400041382	0.0396512	0.130977	0.302735	Purifying selection
Solyc02g083400	PGSC0003DMG400003661	0.00757245	0.114462	0.0661567	Purifying selection
Solyc02g083400	PGSC0003DMG400022525	0.0811768	0.80937	0.100296	Purifying selection
Solyc02g083527	PGSC0003DMG400003678	0.0303488	0.194945	0.155679	Purifying selection
Solyc02g083660	PGSC0003DMG400035772	0.0125681	0.0978841	0.128398	Purifying selection
Solyc02g085270	PGSC0003DMG400046246	0.0505427	0.0976085	0.51781	Purifying selection
Solyc02g086950	PGSC0003DMG400000533	0.0611157	0.130134	0.469638	Purifying selection
Solyc02g086950	PGSC0003DMG400006951	0.261054	0.987907	0.26425	Purifying selection
Solyc02g086950	PGSC0003DMG400024595	0.478736	2.73876	0.1748	Purifying selection
Solyc02g087040	PGSC0003DMG400004128	0.33626	4.1648	0.0807387	Purifying selection
Solyc02g087040	PGSC0003DMG400038862	0.151666	0.826703	0.183459	Purifying selection
Solyc02g087040	PGSC0003DMG400040994	0.321298	3.71448	0.0864987	Purifying selection
Solyc02g087040	PGSC0003DMG400042968	0.0108005	0.0854521	0.126393	Purifying selection
Solyc02g088030	PGSC0003DMG400006629	0.558504	2.82268	0.197863	Purifying selection
Solyc02g088030	PGSC0003DMG400046475	0.0842204	0.120099	0.70126	Purifying selection
Solyc02g088570	PGSC0003DMG400001351	0.0154006	0.0695832	0.221327	Purifying selection
Solyc02g088570	PGSC0003DMG400028383	0.33609	2.25178	0.149256	Purifying selection
Solyc02g089240	PGSC0003DMG400028306	0.459662	3.00842	0.152792	Purifying selection
Solyc02g089410	PGSC0003DMG400001386	0.0647018	0.069615	0.929423	Purifying selection
Solyc02g089410	PGSC0003DMG400024614	0.592737	2.52123	0.235098	Purifying selection
Solyc02g089410	PGSC0003DMG400026558	0.396648	1.94062	0.204392	Purifying selection
Solyc02g089870	PGSC0003DMG400001182	0.224964	1.32902	0.169271	Purifying selection
Solyc02g089870	PGSC0003DMG400010089	0.0103198	0.155273	0.0664623	Purifying selection
Solyc02g091230	PGSC0003DMG400005991	0.385231	2.06168	0.186853	Purifying selection
Solyc02g091230	PGSC0003DMG400030557	0.388429	2.97121	0.130731	Purifying selection
Solyc02g091710	PGSC0003DMG400006392	0.29811	3.37205	0.0884064	Purifying selection
Solyc02g091710	PGSC0003DMG400030617	0.00983625	0.0769334	0.127854	Purifying selection
Solyc02g091720	PGSC0003DMG400030664	0.00648662	0.0829305	0.0782175	Purifying selection
Solyc02g092810	PGSC0003DMG400024977	0.0279516	0.231761	0.120605	Purifying selection
Solyc02g093520	PGSC0003DMG400012613	0.0461467	0.137535	0.335527	Purifying selection
Solyc03g005460	PGSC0003DMG400013449	0.0161114	0.0964272	0.167084	Purifying selection
Solyc03g005490	PGSC0003DMG400009718	0.425807	3.4725	0.122623	Purifying selection
Solyc03g005490	PGSC0003DMG400016326	0.296016	1.44438	0.204943	Purifying selection
Solyc03g005490	PGSC0003DMG400017179	0.244443	1.31962	0.185237	Purifying selection
Solyc03g005490	PGSC0003DMG400036247	0.0581978	0.197248	0.295049	Purifying selection
Solyc03g005970	PGSC0003DMG400027818	0.0409996	0.162152	0.252846	Purifying selection
Solyc03g006060	PGSC0003DMG400026745	0.0148665	0.0532509	0.279179	Purifying selection
Solyc03g006060	PGSC0003DMG400028470	0.198021	0.73334	0.270026	Purifying selection
Solyc03g026060	PGSC0003DMG400014280	0.00828734	0.102171	0.0811122	Purifying selection
Solyc03g026150	PGSC0003DMG400014316	0.0266581	0.046554	0.572628	Purifying selection
Solyc03g031830	PGSC0003DMG400016713	0.297789	0.929772	0.320282	Purifying selection
Solyc03g031830	PGSC0003DMG400024061	0.0495522	0.10996	0.45064	Purifying selection
Solyc03g032060	PGSC0003DMG400009919	0.334617	2.72249	0.122908	Purifying selection
Solyc03g032060	PGSC0003DMG400013666	0.243719	1.27071	0.191798	Purifying selection
Solyc03g032060	PGSC0003DMG400023160	0.366676	1.12508	0.32591	Purifying selection
Solyc03g032060	PGSC0003DMG400038556	0.0107177	0.162484	0.0659613	Purifying selection
Solyc03g033330	PGSC0003DMG400003661	0.0943434	0.726025	0.129945	Purifying selection
Solyc03g033330	PGSC0003DMG400022525	0.0224974	0.126182	0.178293	Purifying selection
Solyc03g033630	PGSC0003DMG400003622	0.321863	0.934255	0.344513	Purifying selection
Solyc03g033630	PGSC0003DMG400022537	0.0147461	0.0869989	0.169497	Purifying selection
Solyc03g033630	PGSC0003DMG401012010	0.740716	1.90001	0.389849	Purifying selection
Solyc03g034450	PGSC0003DMG401016693	0.0252644	0.0908804	0.277996	Purifying selection
Solyc03g043870	PGSC0003DMG400017101	0.0832624	0.442365	0.188221	Purifying selection
Solyc03g071550	PGSC0003DMG400016917	0.0360963	0.0630705	0.572316	Purifying selection
Solyc03g083460	PGSC0003DMG400009117	0.0358275	0.126997	0.282114	Purifying selection
Solyc03g095450	PGSC0003DMG400027593	0.127395	0.756122	0.168485	Purifying selection
Solyc03g098590	PGSC0003DMG400010176	0.184029	0.340199	0.540946	Purifying selection
Solyc03g098590	PGSC0003DMG400026965	0.44778	2.93507	0.152562	Purifying selection
Solyc03g111510	PGSC0003DMG400010745	0.26652	2.20306	0.120977	Purifying selection
Solyc03g111510	PGSC0003DMG400015235	0.0169122	0.0993259	0.17027	Purifying selection
Solyc03g111870	PGSC0003DMG400015152	0.0322467	0.115535	0.279108	Purifying selection
Solyc03g112340	PGSC0003DMG400018182	0.0272808	0.102783	0.265421	Purifying selection
Solyc03g113350	PGSC0003DMG400013184	0.0207487	0.0749741	0.276745	Purifying selection
Solyc03g113700	PGSC0003DMG400024467	0.0217128	0.0734249	0.295715	Purifying selection
Solyc03g113700	PGSC0003DMG400033057	0.197863	0.714914	0.276765	Purifying selection
Solyc03g114090	PGSC0003DMG400040994	0.0279179	0.152552	0.183006	Purifying selection
Solyc03g114090	PGSC0003DMG400042968	0.31811	3.76756	0.0844339	Purifying selection
Solyc03g114190	PGSC0003DMG400000533	0.388991	2.85895	0.136061	Purifying selection
Solyc03g114190	PGSC0003DMG400024595	0.0632213	0.23621	0.267649	Purifying selection
Solyc03g114270	PGSC0003DMG400024495	0.0323224	0.159897	0.202145	Purifying selection
Solyc03g114280	PGSC0003DMG400024497	0.0116608	0.0721215	0.161683	Purifying selection
Solyc03g114280	PGSC0003DMG400027094	0.082946	0.665966	0.12455	Purifying selection
Solyc03g114680	PGSC0003DMG400001386	0.69042	2.08544	0.331067	Purifying selection
Solyc03g114680	PGSC0003DMG400024614	0.0340038	0.079432	0.428088	Purifying selection
Solyc03g114680	PGSC0003DMG400026558	0.645023	2.40832	0.267831	Purifying selection
Solyc03g115920	PGSC0003DMG400019526	0.0343705	0.118006	0.29126	Purifying selection
Solyc03g116030	PGSC0003DMG400019512	0.0686337	0.165873	0.413772	Purifying selection
Solyc03g116030	PGSC0003DMG400033082	0.152056	0.743852	0.204416	Purifying selection
Solyc03g117660	PGSC0003DMG400014154	0.0459508	0.0559665	0.821041	Purifying selection
Solyc03g118425	PGSC0003DMG400014182	0.0215155	0.121638	0.176882	Purifying selection
Solyc03g118840	PGSC0003DMG400005742	0.0105642	0.0844794	0.125051	Purifying selection
Solyc03g119760	PGSC0003DMG400000808	0.230147	1.8261	0.126032	Purifying selection
Solyc03g120000	PGSC0003DMG400005610	0.0191195	0.0853009	0.224142	Purifying selection
Solyc03g120520	PGSC0003DMG400016501	0.109126	0.596945	0.182808	Purifying selection
Solyc03g121690	PGSC0003DMG400039868	0.044771	0.14107	0.317368	Purifying selection
Solyc03g123680	PGSC0003DMG400004900	0.322501	1.42227	0.226751	Purifying selection
Solyc03g123680	PGSC0003DMG400028846	0.306664	3.76687	0.0814108	Purifying selection
Solyc03g123680	PGSC0003DMG400047336	0.053972	0.184878	0.291933	Purifying selection
Solyc04g005740	PGSC0003DMG400002830	0.106997	0.103422	1.03457	Positive selection
Solyc04g007500	PGSC0003DMG400005969	0.0565656	0.154938	0.365085	Purifying selection
Solyc04g007500	PGSC0003DMG400030521	0.237443	1.51581	0.156644	Purifying selection
Solyc04g007600	PGSC0003DMG400005991	0.0264329	0.0890219	0.296926	Purifying selection
Solyc04g007600	PGSC0003DMG400030557	0.153276	0.769738	0.199127	Purifying selection
Solyc04g007600	PGSC0003DMG400030638	0.381983	2.00021	0.190971	Purifying selection
Solyc04g008020	PGSC0003DMG401029469	0.01266	0.0789748	0.160305	Purifying selection
Solyc04g009170	PGSC0003DMG400032567	0.135536	0.269892	0.502186	Purifying selection
Solyc04g009510	PGSC0003DMG400032553	0.0201654	0.0609346	0.330935	Purifying selection
Solyc04g009780	PGSC0003DMG400002007	0.297856	1.11587	0.266926	Purifying selection
Solyc04g009780	PGSC0003DMG400025426	0.0158218	0.154855	0.102172	Purifying selection
Solyc04g011570	PGSC0003DMG400006340	0.0178057	0.0664739	0.267859	Purifying selection
Solyc04g011610	PGSC0003DMG400006344	0.043557	0.162318	0.268343	Purifying selection
Solyc04g014210	PGSC0003DMG400016218	0.161444	0.81036	0.199225	Purifying selection
Solyc04g014210	PGSC0003DMG400023635	0.0153563	0.0701227	0.218992	Purifying selection
Solyc04g014220	PGSC0003DMG400016217	0.382149	1.95983	0.194991	Purifying selection
Solyc04g014220	PGSC0003DMG400023634	0.0423244	0.136164	0.310833	Purifying selection
Solyc04g015280	PGSC0003DMG400027228	0.0148452	0.0707792	0.209739	Purifying selection
Solyc04g049840	PGSC0003DMG400003412	0.0263894	0.0664067	0.39739	Purifying selection
Solyc04g054140	PGSC0003DMG400012951	0.0101645	0.0635828	0.159863	Purifying selection
Solyc04g054330	PGSC0003DMG400012799	0.00751029	0.0976425	0.0769162	Purifying selection
Solyc04g054330	PGSC0003DMG400030103	0.226544	0.910819	0.248726	Purifying selection
Solyc04g054370	PGSC0003DMG400012791	0.0234404	0.23	0.101915	Purifying selection
Solyc04g058190	PGSC0003DMG402018008	0.264916	0.488869	0.541896	Purifying selection
Solyc04g071650	PGSC0003DMG400006660	0.00642155	0.0724067	0.0886872	Purifying selection
Solyc04g072375	PGSC0003DMG400027574	0.127035	0.409014	0.310588	Purifying selection
Solyc04g072790	PGSC0003DMG400009481	0.0116799	0.107986	0.108161	Purifying selection
Solyc04g074790	PGSC0003DMG400016217	0.540751	3.3741	0.160265	Purifying selection
Solyc04g074790	PGSC0003DMG400017761	0.382575	2.04582	0.187003	Purifying selection
Solyc04g074790	PGSC0003DMG400030821	0.0770095	0.148852	0.517357	Purifying selection
Solyc04g074820	PGSC0003DMG400002135	0.0476594	0.148405	0.321145	Purifying selection
Solyc04g074820	PGSC0003DMG400017762	0.545446	2.5877	0.210784	Purifying selection
Solyc04g076860	PGSC0003DMG400006392	0.0183737	0.196168	0.0936631	Purifying selection
Solyc04g076860	PGSC0003DMG400030617	0.304238	3.09693	0.0982385	Purifying selection
Solyc04g077000	PGSC0003DMG400004964	0.0371741	0.0672197	0.553024	Purifying selection
Solyc04g078680	PGSC0003DMG400007954	0.0240069	0.0706926	0.339595	Purifying selection
Solyc04g078680	PGSC0003DMG400015408	0.231632	0.812751	0.284997	Purifying selection
Solyc04g078680	PGSC0003DMG400025779	0.650085	2.26787	0.28665	Purifying selection
Solyc04g078760	PGSC0003DMG400007961	0.00234051	0.0848342	0.0275892	Purifying selection
Solyc04g079780	PGSC0003DMG400015452	0.25309	0.879495	0.287768	Purifying selection
Solyc04g079780	PGSC0003DMG400016884	0.0207416	0.116995	0.177286	Purifying selection
Solyc04g079780	PGSC0003DMG400025178	0.292277	3.86026	0.0757144	Purifying selection
Solyc04g080930	PGSC0003DMG400003758	0.0146524	0.102434	0.143042	Purifying selection
Solyc04g081890	PGSC0003DMG400009881	0.0176374	0.187252	0.0941907	Purifying selection
Solyc04g081890	PGSC0003DMG400029328	0.224091	4.74717	0.0472052	Purifying selection
Solyc04g082690	PGSC0003DMG400029401	0.232944	1.01143	0.230311	Purifying selection
Solyc05g005790	PGSC0003DMG400004128	0.035854	0.105439	0.340046	Purifying selection
Solyc05g005790	PGSC0003DMG400040994	0.316607	4.18631	0.075629	Purifying selection
Solyc05g005790	PGSC0003DMG400042968	0.340203	4.06561	0.0836782	Purifying selection
Solyc05g007670	PGSC0003DMG400018414	0.00708468	0.07048	0.10052	Purifying selection
Solyc05g007670	PGSC0003DMG400033082	0.29349	3.45553	0.0849333	Purifying selection
Solyc05g007820	PGSC0003DMG400018432	0.010905	0.0589088	0.185117	Purifying selection
Solyc05g008390	PGSC0003DMG400005991	0.168573	0.6393	0.263683	Purifying selection
Solyc05g008390	PGSC0003DMG400030557	0.0389576	0.109049	0.357247	Purifying selection
Solyc05g008390	PGSC0003DMG400030638	0.34123	2.58152	0.132182	Purifying selection
Solyc05g008640	PGSC0003DMG400005969	0.281629	2.33243	0.120745	Purifying selection
Solyc05g008640	PGSC0003DMG400030521	0.0472437	0.185838	0.25422	Purifying selection
Solyc05g009150	PGSC0003DMG402014575	0.0070473	0.144197	0.0488726	Purifying selection
Solyc05g009870	PGSC0003DMG400000808	0.0309321	0.0765375	0.404142	Purifying selection
Solyc05g010170	PGSC0003DMG400007472	0.336434	2.06899	0.162608	Purifying selection
Solyc05g010170	PGSC0003DMG400025128	0.0212588	0.165069	0.128787	Purifying selection
Solyc05g012010	PGSC0003DMG400028306	0.0306867	0.0975803	0.314477	Purifying selection
Solyc05g012560	PGSC0003DMG400001351	0.354116	2.09306	0.169186	Purifying selection
Solyc05g012560	PGSC0003DMG400028383	0.0122275	0.0533934	0.229008	Purifying selection
Solyc05g014230	PGSC0003DMG400010745	0.00390516	0.0928413	0.0420627	Purifying selection
Solyc05g014230	PGSC0003DMG400015235	0.306958	2.24787	0.136555	Purifying selection
Solyc05g018050	PGSC0003DMG400021778	0.0928268	0.355452	0.261151	Purifying selection
Solyc05g018310	PGSC0003DMG400027436	0.0475218	0.162383	0.292652	Purifying selection
Solyc05g044480	PGSC0003DMG400003354	0.280027	0.540644	0.517951	Purifying selection
Solyc05g044480	PGSC0003DMG400033659	0.0259125	0.0757136	0.342244	Purifying selection
Solyc05g050020	PGSC0003DMG400000194	0.24685	0.758854	0.325293	Purifying selection
Solyc05g050020	PGSC0003DMG400033881	0.0338045	0.063999	0.528203	Purifying selection
Solyc05g051040	PGSC0003DMG400006990	0.00894208	0.050728	0.176275	Purifying selection
Solyc05g051800	PGSC0003DMG400012799	0.207593	0.800116	0.259453	Purifying selection
Solyc05g051800	PGSC0003DMG400030103	0.0185879	0.10657	0.17442	Purifying selection
Solyc05g053870	PGSC0003DMG400015742	0.0233386	0.12281	0.190039	Purifying selection
Solyc05g055140	PGSC0003DMG400002007	0.300613	1.06359	0.282641	Purifying selection
Solyc05g055390	PGSC0003DMG400023486	0.0209119	0.105162	0.198854	Purifying selection
Solyc05g055390	PGSC0003DMG400027313	0.196121	0.881238	0.222552	Purifying selection
Solyc05g056140	PGSC0003DMG400023339	0.00863433	0.0765474	0.112797	Purifying selection
Solyc06g005000	PGSC0003DMG400023271	0.165499	0.605276	0.273427	Purifying selection
Solyc06g005080	PGSC0003DMG400025399	0.0907336	0.21821	0.415808	Purifying selection
Solyc06g005190	PGSC0003DMG400030059	0.0400347	0.0940545	0.425654	Purifying selection
Solyc06g005630	PGSC0003DMG400002152	0.0553239	0.119994	0.461058	Purifying selection
Solyc06g005850	PGSC0003DMG400020824	0.0477426	0.109482	0.436079	Purifying selection
Solyc06g005850	PGSC0003DMG400030428	0.266132	0.771861	0.344793	Purifying selection
Solyc06g007230	PGSC0003DMG400020544	0.0291633	0.0835632	0.348997	Purifying selection
Solyc06g007870	PGSC0003DMG400003404	0.0414065	0.0733219	0.564723	Purifying selection
Solyc06g007880	PGSC0003DMG400001230	0.0470222	0.210177	0.223726	Purifying selection
Solyc06g008210	PGSC0003DMG400014714	0.0173496	0.0757696	0.228979	Purifying selection
Solyc06g008500	PGSC0003DMG401010896	0.0703025	0.123217	0.570559	Purifying selection
Solyc06g008600	PGSC0003DMG400005328	0.013462	0.0607598	0.221561	Purifying selection
Solyc06g008600	PGSC0003DMG400020061	0.18159	0.618017	0.293828	Purifying selection
Solyc06g008900	PGSC0003DMG400003811	0.340493	0.72299	0.470951	Purifying selection
Solyc06g048520	PGSC0003DMG400027593	0.00813496	0.0659386	0.123372	Purifying selection
Solyc06g049030	PGSC0003DMG400016637	0.115792	0.292765	0.39551	Purifying selection
Solyc06g051230	PGSC0003DMG400015643	0.0315512	0.085899	0.367305	Purifying selection
Solyc06g051250	PGSC0003DMG400015661	0.0680167	0.297859	0.228352	Purifying selection
Solyc06g053640	PGSC0003DMG400016326	0.033338	0.0872695	0.382012	Purifying selection
Solyc06g053640	PGSC0003DMG400036247	0.385418	1.8945	0.203441	Purifying selection
Solyc06g054540	PGSC0003DMG400022656	0.0526905	0.607857	0.0866823	Purifying selection
Solyc06g054540	PGSC0003DMG400030762	0.00822621	0.0577304	0.142494	Purifying selection
Solyc06g054580	PGSC0003DMG400030783	0.0393591	0.0872531	0.451091	Purifying selection
Solyc06g061020	PGSC0003DMG400001841	0.148022	1.13171	0.130795	Purifying selection
Solyc06g061020	PGSC0003DMG400020510	0.228903	1.25652	0.182173	Purifying selection
Solyc06g061020	PGSC0003DMG400026593	0.0214639	0.0993341	0.216078	Purifying selection
Solyc06g061250	PGSC0003DMG400007670	0.257089	0.618857	0.415425	Purifying selection
Solyc06g062940	PGSC0003DMG400004861	0.00703294	0.0316095	0.222495	Purifying selection
Solyc06g063080	PGSC0003DMG400043445	0.22115	0.833995	0.265169	Purifying selection
Solyc06g063110	PGSC0003DMG400004900	0.0649053	0.215521	0.301155	Purifying selection
Solyc06g063110	PGSC0003DMG400028846	0.323677	1.19688	0.270434	Purifying selection
Solyc06g063110	PGSC0003DMG400047336	0.327269	1.46856	0.22285	Purifying selection
Solyc06g064440	PGSC0003DMG400033135	0.0402553	0.081737	0.492498	Purifying selection
Solyc06g065170	PGSC0003DMG400026068	0.00642646	0.0619028	0.103815	Purifying selection
Solyc06g065330	PGSC0003DMG400026112	0.0179379	0.0656436	0.273261	Purifying selection
Solyc06g066570	PGSC0003DMG400002631	0.302469	1.27893	0.236501	Purifying selection
Solyc06g066570	PGSC0003DMG400016501	0.00374379	0.0705328	0.0530787	Purifying selection
Solyc06g068640	PGSC0003DMG400028928	0.0930782	0.232653	0.400074	Purifying selection
Solyc06g069360	PGSC0003DMG400004060	0.0376531	0.0662099	0.568693	Purifying selection
Solyc06g071130	PGSC0003DMG400033032	0.0492891	0.0886012	0.556302	Purifying selection
Solyc06g071270	PGSC0003DMG400024467	0.197681	0.672902	0.293775	Purifying selection
Solyc06g071270	PGSC0003DMG400033057	0.0270912	0.0650538	0.416443	Purifying selection
Solyc06g071420	PGSC0003DMG400024497	0.0888114	0.661794	0.134198	Purifying selection
Solyc06g071420	PGSC0003DMG400027094	0.0101816	0.0613257	0.166025	Purifying selection
Solyc06g072270	PGSC0003DMG400010176	0.416475	1.65119	0.252227	Purifying selection
Solyc06g072790	PGSC0003DMG402027033	0.0207178	0.0431292	0.480366	Purifying selection
Solyc06g073340	PGSC0003DMG400027011	0.0148316	0.0845409	0.175437	Purifying selection
Solyc06g073860	PGSC0003DMG400028136	0.379259	2.60835	0.145402	Purifying selection
Solyc06g073860	PGSC0003DMG402005938	0.0232709	0.0640054	0.363577	Purifying selection
Solyc06g074760	PGSC0003DMG400000421	0.319629	1.1562	0.276447	Purifying selection
Solyc06g076050	PGSC0003DMG400000440	0.10746	0.942075	0.114068	Purifying selection
Solyc06g076050	PGSC0003DMG400008913	0.259602	3.61406	0.071831	Purifying selection
Solyc06g076050	PGSC0003DMG400030318	0.0158999	0.102674	0.154858	Purifying selection
Solyc06g076610	PGSC0003DMG400020824	0.217488	0.665839	0.326637	Purifying selection
Solyc06g076610	PGSC0003DMG400030428	0.0182669	0.0991184	0.184293	Purifying selection
Solyc06g084040	PGSC0003DMG400005328	0.223386	0.516431	0.432558	Purifying selection
Solyc06g084040	PGSC0003DMG400015075	0.133466	0.522112	0.255626	Purifying selection
Solyc06g084040	PGSC0003DMG400020061	0.0156905	0.0584726	0.268339	Purifying selection
Solyc06g084510	PGSC0003DMG400024044	0.00535853	0.0619946	0.0864354	Purifying selection
Solyc07g005840	PGSC0003DMG400011148	0.00662836	0.0557169	0.118965	Purifying selection
Solyc07g005980	PGSC0003DMG400011154	0.122132	0.2523	0.484073	Purifying selection
Solyc07g006350	PGSC0003DMG400011225	0.0125555	0.104453	0.120202	Purifying selection
Solyc07g006360	PGSC0003DMG400043193	0.0308225	0.174476	0.176657	Purifying selection
Solyc07g006400	PGSC0003DMG400027445	0.0296909	0.149642	0.198413	Purifying selection
Solyc07g007160	PGSC0003DMG402030736	0.234935	0.758424	0.309768	Purifying selection
Solyc07g007180	PGSC0003DMG401030736	0.527338	2.8222	0.186853	Purifying selection
Solyc07g007440	PGSC0003DMG400030722	0.0651736	0.317266	0.205423	Purifying selection
Solyc07g007610	PGSC0003DMG400007837	0.308996	0.780877	0.395704	Purifying selection
Solyc07g007610	PGSC0003DMG400030714	0.00987928	0.0725186	0.136231	Purifying selection
Solyc07g041190	PGSC0003DMG400004887	0.144772	3.94795	0.0366702	Purifying selection
Solyc07g041190	PGSC0003DMG400020951	0.0102666	0.0756656	0.135684	Purifying selection
Solyc07g044780	PGSC0003DMG401000938	0.0441917	0.198077	0.223103	Purifying selection
Solyc07g045190	PGSC0003DMG400028819	0.10926	0.511205	0.21373	Purifying selection
Solyc07g049400	PGSC0003DMG400000688	0.0232901	0.0776151	0.300071	Purifying selection
Solyc07g049400	PGSC0003DMG400016713	0.376412	2.3224	0.162079	Purifying selection
Solyc07g051960	PGSC0003DMG400010604	0.0935112	0.212526	0.439998	Purifying selection
Solyc07g052100	PGSC0003DMG400038700	0.279579	0.693377	0.403213	Purifying selection
Solyc07g053420	PGSC0003DMG400009405	0.0350099	0.141173	0.247993	Purifying selection
Solyc07g053420	PGSC0003DMG400010547	0.652548	2.276	0.286708	Purifying selection
Solyc07g053800	PGSC0003DMG400032818	0.0292978	0.0933614	0.31381	Purifying selection
Solyc07g053800	PGSC0003DMG402029710	0.494618	2.70287	0.182998	Purifying selection
Solyc07g053850	PGSC0003DMG400032816	0.00921399	0.0489631	0.188182	Purifying selection
Solyc07g054080	PGSC0003DMG400018307	0.0516515	0.151034	0.341986	Purifying selection
Solyc07g054080	PGSC0003DMG400021684	0.256126	1.13442	0.225777	Purifying selection
Solyc07g054080	PGSC0003DMG400029719	0.441307	2.74883	0.160544	Purifying selection
Solyc07g055215	PGSC0003DMG400020435	0.0319364	0.0897932	0.355667	Purifying selection
Solyc07g055215	PGSC0003DMG400028470	0.625735	2.62937	0.237979	Purifying selection
Solyc07g055330	PGSC0003DMG400017312	0.0531254	0.16794	0.316336	Purifying selection
Solyc07g062720	PGSC0003DMG400012437	0.0584718	0.108517	0.538826	Purifying selection
Solyc07g062720	PGSC0003DMG400021310	0.506602	0.935579	0.541485	Purifying selection
Solyc07g062720	PGSC0003DMG401015329	0.382871	0.786143	0.487025	Purifying selection
Solyc07g063200	PGSC0003DMG400012421	0.064407	0.170478	0.377803	Purifying selection
Solyc07g063200	PGSC0003DMG400015359	0.221918	0.693462	0.320014	Purifying selection
Solyc07g063200	PGSC0003DMG400025033	0.233152	0.815051	0.286058	Purifying selection
Solyc08g005110	PGSC0003DMG400017542	0.433868	2.10509	0.206105	Purifying selection
Solyc08g005150	PGSC0003DMG400017847	0.0335449	0.0891201	0.376401	Purifying selection
Solyc08g006460	PGSC0003DMG402026315	0.028817	0.0642111	0.448786	Purifying selection
Solyc08g006980	PGSC0003DMG400020519	0.0475234	0.0949141	0.500699	Purifying selection
Solyc08g007120	PGSC0003DMG400001841	0.227438	1.05817	0.214936	Purifying selection
Solyc08g007120	PGSC0003DMG400020510	0.0451012	0.114781	0.392935	Purifying selection
Solyc08g007120	PGSC0003DMG400026593	0.268783	1.29384	0.207741	Purifying selection
Solyc08g008080	PGSC0003DMG400005823	0.0207735	0.1065	0.195056	Purifying selection
Solyc08g008080	PGSC0003DMG401012192	0.20465	2.06642	0.0990362	Purifying selection
Solyc08g013710	PGSC0003DMG400005804	0.0121129	0.0699462	0.173174	Purifying selection
Solyc08g014080	PGSC0003DMG400014618	0.162416	0.46678	0.347949	Purifying selection
Solyc08g015770	PGSC0003DMG400013718	0.00574227	0.0781334	0.0734931	Purifying selection
Solyc08g029130	PGSC0003DMG400014840	0.250453	1.39637	0.17936	Purifying selection
Solyc08g061100	PGSC0003DMG400020783	0.00321333	0.0838285	0.0383322	Purifying selection
Solyc08g066550	PGSC0003DMG400002225	0.0264806	0.141555	0.18707	Purifying selection
Solyc08g066550	PGSC0003DMG400018561	0.207412	1.12708	0.184026	Purifying selection
Solyc08g067290	PGSC0003DMG400007377	0.0272495	0.0897033	0.303773	Purifying selection
Solyc08g067770	PGSC0003DMG400033616	0.0137233	0.0791216	0.173445	Purifying selection
Solyc08g067960	PGSC0003DMG400014487	0.0354143	0.063795	0.555127	Purifying selection
Solyc08g075080	PGSC0003DMG400020819	0.0145893	0.0539224	0.270561	Purifying selection
Solyc08g075910	PGSC0003DMG400030864	0.0128451	0.0983567	0.130597	Purifying selection
Solyc08g076810	PGSC0003DMG400003152	0.267085	3.64541	0.0732661	Purifying selection
Solyc08g076810	PGSC0003DMG400007665	0.22712	1.25097	0.181555	Purifying selection
Solyc08g076810	PGSC0003DMG400017542	0.230484	0.744829	0.309445	Purifying selection
Solyc08g076830	PGSC0003DMG400001812	0.409023	3.47137	0.117828	Purifying selection
Solyc08g076830	PGSC0003DMG400007669	0.223814	0.883532	0.253317	Purifying selection
Solyc08g076830	PGSC0003DMG400017520	0.0204646	0.143565	0.142546	Purifying selection
Solyc08g077100	PGSC0003DMG400020519	0.418589	2.41235	0.173519	Purifying selection
Solyc08g077460	PGSC0003DMG400001841	0.0164598	0.114939	0.143205	Purifying selection
Solyc08g077460	PGSC0003DMG400020510	0.205549	1.19874	0.171471	Purifying selection
Solyc08g077460	PGSC0003DMG400026593	0.14546	1.06268	0.136881	Purifying selection
Solyc08g081300	PGSC0003DMG400000180	0.548872	2.56244	0.214199	Purifying selection
Solyc08g081300	PGSC0003DMG400012196	0.0123255	0.094803	0.130012	Purifying selection
Solyc08g081370	PGSC0003DMG400005823	0.193424	2.02994	0.0952853	Purifying selection
Solyc08g081370	PGSC0003DMG401012192	0.0055077	0.156286	0.0352411	Purifying selection
Solyc08g082310	PGSC0003DMG400009117	0.508816	2.72998	0.186381	Purifying selection
Solyc08g082310	PGSC0003DMG400012151	0.0122954	0.116594	0.105455	Purifying selection
Solyc08g082680	PGSC0003DMG400012137	0.0272322	0.0846128	0.321844	Purifying selection
Solyc09g005320	PGSC0003DMG400023075	0.068973	0.101043	0.68261	Purifying selection
Solyc09g007060	PGSC0003DMG400011052	0.272611	1.05572	0.258223	Purifying selection
Solyc09g007060	PGSC0003DMG402002024	0.0494131	0.101798	0.485401	Purifying selection
Solyc09g007530	PGSC0003DMG400001775	0.0190968	0.113764	0.167863	Purifying selection
Solyc09g007620	PGSC0003DMG400045343	0.132937	0.31134	0.426983	Purifying selection
Solyc09g007680	PGSC0003DMG400001777	0.00939411	0.103802	0.0904999	Purifying selection
Solyc09g007680	PGSC0003DMG400008105	0.415425	3.03821	0.136734	Purifying selection
Solyc09g007680	PGSC0003DMG400017589	0.107089	1.06446	0.100604	Purifying selection
Solyc09g008330	PGSC0003DMG402003893	0.0741683	0.214226	0.346216	Purifying selection
Solyc09g010595	PGSC0003DMG400008845	0.0728562	0.11101	0.656306	Purifying selection
Solyc09g010650	PGSC0003DMG400008916	0.0209341	0.105688	0.198074	Purifying selection
Solyc09g010690	PGSC0003DMG400008913	0.0133617	0.110549	0.120867	Purifying selection
Solyc09g010690	PGSC0003DMG400030318	0.254067	3.68583	0.0689307	Purifying selection
Solyc09g011770	PGSC0003DMG400019134	0.160292	0.667738	0.240052	Purifying selection
Solyc09g011770	PGSC0003DMG401020339	0.012799	0.099779	0.128274	Purifying selection
Solyc09g013120	PGSC0003DMG401020324	0.283735	0.745507	0.380593	Purifying selection
Solyc09g059990	PGSC0003DMG400030177	0.0327285	0.131204	0.249447	Purifying selection
Solyc09g065990	PGSC0003DMG400015075	0.0237345	0.0689181	0.344387	Purifying selection
Solyc09g065990	PGSC0003DMG400020061	0.140774	0.5746	0.244995	Purifying selection
Solyc09g066300	PGSC0003DMG400009718	0.0535733	0.306124	0.175005	Purifying selection
Solyc09g066300	PGSC0003DMG400017179	0.392333	3.58566	0.109417	Purifying selection
Solyc09g066300	PGSC0003DMG400036247	0.43321	3.50114	0.123734	Purifying selection
Solyc09g074120	PGSC0003DMG400003810	0.0555775	0.167045	0.332709	Purifying selection
Solyc09g074460	PGSC0003DMG400031865	0.0150502	0.0805718	0.186792	Purifying selection
Solyc09g075040	PGSC0003DMG400011399	0.0115438	0.073901	0.156206	Purifying selection
Solyc09g089890	PGSC0003DMG400009718	0.367096	3.58994	0.102257	Purifying selection
Solyc09g089890	PGSC0003DMG400016326	0.175124	1.80654	0.0969384	Purifying selection
Solyc09g089890	PGSC0003DMG400017179	0.0172316	0.137562	0.125264	Purifying selection
Solyc09g089890	PGSC0003DMG400036247	0.297286	1.84875	0.160804	Purifying selection
Solyc09g090160	PGSC0003DMG400017222	0.0150288	0.0691139	0.217449	Purifying selection
Solyc09g091480	PGSC0003DMG400029647	0.0328181	0.0674477	0.486571	Purifying selection
Solyc09g091790	PGSC0003DMG400029661	0.0337699	0.0698223	0.483655	Purifying selection
Solyc10g005220	PGSC0003DMG400011288	0.0316014	0.0668141	0.472975	Purifying selection
Solyc10g005220	PGSC0003DMG401013630	0.335854	0.853047	0.393711	Purifying selection
Solyc10g006960	PGSC0003DMG400012421	0.282223	0.891742	0.316485	Purifying selection
Solyc10g006960	PGSC0003DMG400015359	0.256368	0.848807	0.302033	Purifying selection
Solyc10g006960	PGSC0003DMG400025033	0.0385202	0.0649606	0.592978	Purifying selection
Solyc10g007140	PGSC0003DMG400012437	0.391811	0.982277	0.39888	Purifying selection
Solyc10g007140	PGSC0003DMG400021310	0.0317666	0.0691568	0.459343	Purifying selection
Solyc10g007140	PGSC0003DMG401015329	0.228755	0.612733	0.373336	Purifying selection
Solyc10g008080	PGSC0003DMG400009405	0.238974	1.55425	0.153755	Purifying selection
Solyc10g008080	PGSC0003DMG400010547	0.374188	1.2034	0.310942	Purifying selection
Solyc10g008400	PGSC0003DMG400018307	0.258159	1.37288	0.188042	Purifying selection
Solyc10g008400	PGSC0003DMG400021684	0.0516568	0.144338	0.357887	Purifying selection
Solyc10g009020	PGSC0003DMG400022828	0.0114918	0.0872862	0.131656	Purifying selection
Solyc10g009487	PGSC0003DMG400000219	0.368076	1.53046	0.2405	Purifying selection
Solyc10g011880	PGSC0003DMG400000070	0.167084	1.20965	0.138126	Purifying selection
Solyc10g011880	PGSC0003DMG400019406	0.0234416	0.259321	0.0903964	Purifying selection
Solyc10g050170	PGSC0003DMG400025779	0.28447	0.699703	0.406559	Purifying selection
Solyc10g051257	PGSC0003DMG400033917	0.0966731	0.263586	0.366761	Purifying selection
Solyc10g051270	PGSC0003DMG400025183	0.130489	0.668098	0.195315	Purifying selection
Solyc10g051270	PGSC0003DMG400033908	0.00868809	0.105191	0.0825938	Purifying selection
Solyc10g054030	PGSC0003DMG400025731	0.0204966	0.0971589	0.21096	Purifying selection
Solyc10g054030	PGSC0003DMG400038651	0.187132	0.686163	0.272722	Purifying selection
Solyc10g074810	PGSC0003DMG400027698	0.00726829	0.0766825	0.0947842	Purifying selection
Solyc10g080520	PGSC0003DMG400023670	0.00962462	0.07204	0.133601	Purifying selection
Solyc10g081110	PGSC0003DMG400028200	0.0140792	0.044908	0.313511	Purifying selection
Solyc10g081710	PGSC0003DMG400021373	0.263768	0.633388	0.41644	Purifying selection
Solyc10g081710	PGSC0003DMG400028136	0.019234	0.0398337	0.482858	Purifying selection
Solyc10g081780	PGSC0003DMG400028140	0.150702	1.01036	0.149156	Purifying selection
Solyc10g084100	PGSC0003DMG400001777	0.125964	0.933986	0.134867	Purifying selection
Solyc10g084100	PGSC0003DMG400010474	0.0384064	0.0835838	0.459496	Purifying selection
Solyc10g084430	PGSC0003DMG400011052	0.0563305	0.144141	0.390802	Purifying selection
Solyc10g084430	PGSC0003DMG402002024	0.251793	0.832816	0.302339	Purifying selection
Solyc10g085130	PGSC0003DMG400011093	0.0519895	0.150496	0.345454	Purifying selection
Solyc10g086080	PGSC0003DMG400001777	0.120354	1.02224	0.117736	Purifying selection
Solyc10g086080	PGSC0003DMG400010474	0.151582	0.819296	0.185014	Purifying selection
Solyc10g086080	PGSC0003DMG400017589	0.0344851	0.13427	0.256834	Purifying selection
Solyc10g086700	PGSC0003DMG400019134	0.0303975	0.0850385	0.357455	Purifying selection
Solyc10g086700	PGSC0003DMG401020339	0.207368	0.655401	0.316398	Purifying selection
Solyc11g005030	PGSC0003DMG401006052	0.0328376	0.085819	0.382638	Purifying selection
Solyc11g005280	PGSC0003DMG400003962	0.26217	1.13456	0.231076	Purifying selection
Solyc11g005560	PGSC0003DMG400003976	0.02706	0.0942104	0.287229	Purifying selection
Solyc11g006450	PGSC0003DMG400002007	0.0295052	0.118032	0.249976	Purifying selection
Solyc11g006450	PGSC0003DMG400025426	0.284793	1.16691	0.244057	Purifying selection
Solyc11g007530	PGSC0003DMG400023486	0.182039	1.00607	0.18094	Purifying selection
Solyc11g007530	PGSC0003DMG400027313	0.0215966	0.168596	0.128097	Purifying selection
Solyc11g007910	PGSC0003DMG400016919	0.131052	0.732638	0.178877	Purifying selection
Solyc11g007910	PGSC0003DMG400027362	0.00981361	0.0563013	0.174305	Purifying selection
Solyc11g008580	PGSC0003DMG403016183	0.0664979	0.208313	0.31922	Purifying selection
Solyc11g010310	PGSC0003DMG400016218	0.0227791	0.0752862	0.302566	Purifying selection
Solyc11g010310	PGSC0003DMG400023635	0.185354	0.861627	0.215121	Purifying selection
Solyc11g010330	PGSC0003DMG400012570	0.533016	2.97619	0.179093	Purifying selection
Solyc11g010330	PGSC0003DMG400016217	0.0524369	0.169331	0.309672	Purifying selection
Solyc11g010330	PGSC0003DMG400017761	0.538095	3.15465	0.170572	Purifying selection
Solyc11g010330	PGSC0003DMG400023634	0.33985	2.02077	0.168179	Purifying selection
Solyc11g010330	PGSC0003DMG400030821	0.5654	3.66733	0.154172	Purifying selection
Solyc11g011570	PGSC0003DMG400034604	0.16313	0.237921	0.685645	Purifying selection
Solyc11g011980	PGSC0003DMG400013334	0.0164706	0.0990981	0.166205	Purifying selection
Solyc11g045230	PGSC0003DMG400022866	0.0103174	0.0496222	0.207919	Purifying selection
Solyc11g064830	PGSC0003DMG400009461	0.0114845	0.0629589	0.182413	Purifying selection
Solyc11g064830	PGSC0003DMG400022698	0.17131	0.812599	0.210817	Purifying selection
Solyc11g066020	PGSC0003DMG400000440	0.0165162	0.0770887	0.214249	Purifying selection
Solyc11g066020	PGSC0003DMG400030318	0.102675	0.915653	0.112133	Purifying selection
Solyc11g066500	PGSC0003DMG400000421	0.0270934	0.0969674	0.279407	Purifying selection
Solyc11g066500	PGSC0003DMG400007157	0.30222	1.14372	0.264242	Purifying selection
Solyc11g066500	PGSC0003DMG400027362	0.486012	2.85629	0.170155	Purifying selection
Solyc11g066510	PGSC0003DMG400000460	0.0346329	0.147443	0.234891	Purifying selection
Solyc11g069350	PGSC0003DMG400001776	0.416972	2.9218	0.142711	Purifying selection
Solyc11g069350	PGSC0003DMG400008105	0.0185254	0.0881263	0.210214	Purifying selection
Solyc11g069350	PGSC0003DMG400029165	0.170597	0.842087	0.202589	Purifying selection
Solyc11g069600	PGSC0003DMG400008091	0.0121002	0.134339	0.0900725	Purifying selection
Solyc11g073170	PGSC0003DMG400038762	0.0341007	0.0674991	0.505203	Purifying selection
Solyc12g005020	PGSC0003DMG400027871	0.0272297	0.148124	0.18383	Purifying selection
Solyc12g005470	PGSC0003DMG400013734	0.0380352	0.158847	0.239445	Purifying selection
Solyc12g005950	PGSC0003DMG400013893	0.00442473	0.0945644	0.0467906	Purifying selection
Solyc12g006230	PGSC0003DMG400028819	0.0181717	0.0967038	0.187911	Purifying selection
Solyc12g006940	PGSC0003DMG400001063	0.0133245	0.0726008	0.183531	Purifying selection
Solyc12g007320	PGSC0003DMG400000301	0.042002	0.102148	0.411188	Purifying selection
Solyc12g008440	PGSC0003DMG400000389	0.0735279	0.175514	0.418929	Purifying selection
Solyc12g009065	PGSC0003DMG400000271	0.046902	0.18846	0.24887	Purifying selection
Solyc12g009120	PGSC0003DMG400004861	0.0629854	2.40151	0.0262275	Purifying selection
Solyc12g009830	PGSC0003DMG400007837	0.0296376	0.0729608	0.406213	Purifying selection
Solyc12g009830	PGSC0003DMG400030714	0.292314	0.677136	0.431692	Purifying selection
Solyc12g010500	PGSC0003DMG400007883	0.00951328	0.13961	0.0681418	Purifying selection
Solyc12g010670	PGSC0003DMG400007873	0.148813	0.381144	0.390438	Purifying selection
Solyc12g010670	PGSC0003DMG400007928	0.0810659	0.184727	0.438842	Purifying selection
Solyc12g010780	PGSC0003DMG400007860	0.069176	0.251506	0.275047	Purifying selection
Solyc12g013800	PGSC0003DMG400012421	0.282428	0.81869	0.344975	Purifying selection
Solyc12g013800	PGSC0003DMG400015359	0.046757	0.0668138	0.699811	Purifying selection
Solyc12g013800	PGSC0003DMG400025033	0.24429	0.676447	0.361136	Purifying selection
Solyc12g014070	PGSC0003DMG400012437	0.355008	0.810141	0.438205	Purifying selection
Solyc12g014070	PGSC0003DMG400021310	0.290689	0.632845	0.459336	Purifying selection
Solyc12g014070	PGSC0003DMG401015329	0.0141857	0.0711707	0.19932	Purifying selection
Solyc12g015800	PGSC0003DMG400029790	0.0234737	0.186946	0.125564	Purifying selection
Solyc12g020110	PGSC0003DMG400008774	0.015555	0.0868373	0.179129	Purifying selection
Solyc12g040390	PGSC0003DMG400005742	0.316969	0.931823	0.34016	Purifying selection
Solyc12g042790	PGSC0003DMG400034504	0.115909	0.281452	0.411826	Purifying selection
Solyc12g049330	PGSC0003DMG400014100	0.0403809	0.168196	0.240082	Purifying selection
Solyc12g055710	PGSC0003DMG400004900	0.281567	1.69224	0.166387	Purifying selection
Solyc12g055710	PGSC0003DMG400028846	0.014122	0.138309	0.102105	Purifying selection
Solyc12g055710	PGSC0003DMG400047336	0.33499	1.21619	0.275442	Purifying selection
Solyc12g056400	PGSC0003DMG400004258	0.0473748	0.130176	0.36393	Purifying selection
Solyc12g056580	PGSC0003DMG400006660	0.0594721	0.627629	0.0947566	Purifying selection
Solyc12g056580	PGSC0003DMG400010794	0.00859995	0.0766477	0.112201	Purifying selection
Solyc12g087840	PGSC0003DMG400017761	0.0638902	0.151731	0.421076	Purifying selection
Solyc12g087840	PGSC0003DMG400030821	0.383702	1.84762	0.207673	Purifying selection
Solyc12g087860	PGSC0003DMG400002135	0.473869	2.69041	0.176133	Purifying selection
Solyc12g087860	PGSC0003DMG400017762	0.0420221	0.168973	0.248691	Purifying selection
Solyc12g088740	PGSC0003DMG400007954	0.261533	0.866376	0.30187	Purifying selection
Solyc12g088740	PGSC0003DMG400015408	0.0227121	0.0953995	0.238074	Purifying selection
Solyc12g089000	PGSC0003DMG400015452	0.0246966	0.0775595	0.318422	Purifying selection
Solyc12g089000	PGSC0003DMG400016884	0.2256	0.85088	0.265137	Purifying selection
Solyc12g094690	PGSC0003DMG400009919	0.180415	0.841936	0.214285	Purifying selection
Solyc12g094690	PGSC0003DMG400029401	0.0367731	0.0789923	0.465528	Purifying selection
Solyc12g096420	PGSC0003DMG402026315	0.247782	0.78325	0.316351	Purifying selection
Solyc12g096460	PGSC0003DMG400029366	0.0529668	0.174472	0.303583	Purifying selection

## Sheet: Tomato_Grape
Additional File 3 Orthologous relationships of RING genes between tomato and other five plant species
Tomato RING Gene ID	Grape RING Gene ID	Ka	Ks	Ka/Ks	Selection pressure
Solyc01g006190	VIT_206s0004g01130	0.138434	1.49502	0.0925969	Purifying selection
Solyc01g006190	VIT_208s0007g06740	0.178105	2.07489	0.0858381	Purifying selection
Solyc02g091230	VIT_201s0011g04590	0.351594	1.53399	0.229203	Purifying selection
Solyc01g009000	VIT_206s0009g02350	0.285091	1.28411	0.222013	Purifying selection
Solyc01g010880	VIT_201s0026g02470	0.280768	2.96451	0.0947099	Purifying selection
Solyc01g010880	VIT_217s0000g06230	0.335435	3.15832	0.106207	Purifying selection
Solyc05g008390	VIT_201s0011g04590	0.236766	1.45918	0.162259	Purifying selection
Solyc01g050040	VIT_206s0004g00120	0.2936	3.53876	0.0829668	Purifying selection
Solyc06g061020	VIT_202s0012g00290	0.258432	2.82966	0.0913296	Purifying selection
Solyc08g007120	VIT_202s0012g00290	0.282598	2.63098	0.107412	Purifying selection
Solyc01g067800	VIT_205s0020g02080	0.284056	1.78282	0.159329	Purifying selection
Solyc01g068390	VIT_207s0005g02190	0.260995	2.05849	0.12679	Purifying selection
Solyc01g073900	VIT_213s0156g00250	0.479738	2.61357	0.183557	Purifying selection
Solyc01g079530	VIT_207s0005g01360	0.264783	3.18121	0.0832335	Purifying selection
Solyc01g080080	VIT_205s0020g02680	0.216907	1.6098	0.134742	Purifying selection
Solyc01g080080	VIT_214s0128g00180	0.351395	2.37913	0.147699	Purifying selection
Solyc08g077460	VIT_202s0012g00290	0.199736	3.02818	0.0659592	Purifying selection
Solyc01g087030	VIT_213s0064g01090	0.213559	1.5421	0.138486	Purifying selection
Solyc01g087210	VIT_213s0064g00890	0.047056	1.22222	0.0385004	Purifying selection
Solyc01g088630	VIT_215s0021g00890	0.290254	2.93441	0.0989139	Purifying selection
Solyc01g091600	VIT_215s0048g02030	0.151851	2.20307	0.0689273	Purifying selection
Solyc01g091770	VIT_215s0048g01840	0.202279	2.22628	0.0908596	Purifying selection
Solyc08g006980	VIT_202s0012g01020	0.33267	3.0005	0.110872	Purifying selection
Solyc01g095090	VIT_215s0046g02210	0.414824	1.69595	0.244597	Purifying selection
Solyc08g077100	VIT_202s0012g01020	0.388125	2.89475	0.134079	Purifying selection
Solyc01g095830	VIT_202s0025g01430	0.549187	2.45675	0.223543	Purifying selection
Solyc01g095830	VIT_215s0046g00930	0.407182	3.05375	0.133338	Purifying selection
Solyc01g096490	VIT_213s0084g00680	0.125716	2.01398	0.0624215	Purifying selection
Solyc01g098725	VIT_214s0128g00120	0.410061	2.75718	0.148725	Purifying selection
Solyc01g098760	VIT_205s0020g02680	0.220905	2.37085	0.0931754	Purifying selection
Solyc01g098760	VIT_214s0128g00180	0.218482	1.74096	0.125495	Purifying selection
Solyc01g098830	VIT_214s0128g00310	0.275352	1.84231	0.14946	Purifying selection
Solyc01g099790	VIT_214s0060g02280	0.129246	1.54908	0.083434	Purifying selection
Solyc01g100130	VIT_214s0060g01560	0.414667	3.17563	0.130578	Purifying selection
Solyc01g102265	VIT_214s0060g00290	0.099288	1.8867	0.0526252	Purifying selection
Solyc01g104260	VIT_212s0034g01390	0.451152	2.09774	0.215066	Purifying selection
Solyc01g105620	VIT_203s0017g00670	0.676861	2.12242	0.31891	Purifying selection
Solyc01g107150	VIT_203s0091g00720	0.1466	1.43092	0.102452	Purifying selection
Solyc01g107290	VIT_203s0091g00480	0.40632	2.08579	0.194804	Purifying selection
Solyc01g107880	VIT_203s0063g00080	0.115968	1.6345	0.0709497	Purifying selection
Solyc01g107880	VIT_207s0031g00230	0.307519	1.83613	0.167482	Purifying selection
Solyc01g107930	VIT_203s0063g00160	0.496587	1.83419	0.270738	Purifying selection
Solyc01g107930	VIT_218s0001g10260	0.643399	2.16627	0.297008	Purifying selection
Solyc08g008080	VIT_202s0025g00140	0.311116	3.05555	0.10182	Purifying selection
Solyc01g109200	VIT_203s0063g01890	0.206351	2.96803	0.0695246	Purifying selection
Solyc01g109280	VIT_203s0063g02000	0.140874	1.63646	0.0860841	Purifying selection
Solyc01g109280	VIT_218s0001g11740	0.235518	2.40797	0.0978079	Purifying selection
Solyc01g109340	VIT_203s0063g02050	0.266057	1.34899	0.197227	Purifying selection
Solyc01g109340	VIT_204s0023g01130	0.431385	3.00698	0.143461	Purifying selection
Solyc01g109340	VIT_218s0001g11890	0.321366	2.60524	0.123354	Purifying selection
Solyc01g109910	VIT_203s0038g04400	0.249445	1.79388	0.139053	Purifying selection
Solyc01g109910	VIT_218s0001g13060	0.366121	2.87058	0.127542	Purifying selection
Solyc01g111610	VIT_203s0038g02450	0.340705	2.23172	0.152664	Purifying selection
Solyc01g111610	VIT_218s0001g14740	0.605288	2.03394	0.297594	Purifying selection
Solyc02g014170	VIT_201s0011g02160	0.239325	1.97241	0.121336	Purifying selection
Solyc02g065620	VIT_214s0083g00440	0.500306	2.97051	0.168424	Purifying selection
Solyc08g082310	VIT_202s0025g01430	0.531146	2.48124	0.214065	Purifying selection
Solyc02g065720	VIT_201s0011g00090	0.429281	2.76491	0.15526	Purifying selection
Solyc02g065720	VIT_214s0083g01000	0.202677	2.89388	0.0700364	Purifying selection
Solyc02g067260	VIT_201s0026g02540	0.614343	2.28736	0.268582	Purifying selection
Solyc02g067260	VIT_214s0108g00955	0.610851	2.09899	0.291021	Purifying selection
Solyc10g050170	VIT_203s0063g00160	0.480485	1.97395	0.243413	Purifying selection
Solyc10g051270	VIT_203s0063g02050	0.259236	1.83727	0.141098	Purifying selection
Solyc02g067970	VIT_214s0219g00030	0.263551	1.55268	0.16974	Purifying selection
Solyc02g069180	VIT_210s0042g01070	0.330412	3.16517	0.10439	Purifying selection
Solyc02g069230	VIT_210s0042g01130	0.166057	1.68039	0.0988205	Purifying selection
Solyc02g072240	VIT_210s0003g01560	0.0894763	1.68276	0.0531723	Purifying selection
Solyc01g067360	VIT_205s0020g01800	0.0976438	1.90315	0.0513064	Purifying selection
Solyc02g078320	VIT_212s0028g03860	0.358499	3.11731	0.115003	Purifying selection
Solyc02g078320	VIT_219s0014g02900	0.401131	2.37271	0.16906	Purifying selection
Solyc06g054540	VIT_205s0020g01800	0.0926232	1.45736	0.0635556	Purifying selection
Solyc02g082420	VIT_203s0038g03930	0.427941	2.58402	0.165611	Purifying selection
Solyc02g082420	VIT_207s0031g02250	0.204978	3.13317	0.0654218	Purifying selection
Solyc02g082420	VIT_218s0122g00870	0.295207	2.80387	0.105285	Purifying selection
Solyc02g086950	VIT_214s0066g01465	0.30702	1.51017	0.203302	Purifying selection
Solyc02g086950	VIT_217s0000g08106	0.646716	2.43129	0.265997	Purifying selection
Solyc02g087040	VIT_214s0066g01610	0.209748	1.5641	0.134101	Purifying selection
Solyc02g087040	VIT_217s0000g07965	0.340427	3.27082	0.10408	Purifying selection
Solyc02g088030	VIT_201s0026g02540	0.570106	2.63782	0.216128	Purifying selection
Solyc02g088030	VIT_214s0108g00955	0.679039	1.997	0.34003	Purifying selection
Solyc02g088570	VIT_214s0108g01430	0.168467	1.02129	0.164956	Purifying selection
Solyc02g088570	VIT_217s0000g06800	0.154814	1.75352	0.0882878	Purifying selection
Solyc02g089240	VIT_201s0011g00090	0.428702	2.85675	0.150066	Purifying selection
Solyc02g089240	VIT_214s0083g01000	0.143449	1.2509	0.114677	Purifying selection
Solyc01g080430	VIT_205s0020g02320	0.234836	2.01307	0.116656	Purifying selection
Solyc02g089870	VIT_203s0063g02050	0.282226	3.76287	0.0750027	Purifying selection
Solyc02g089870	VIT_204s0023g01130	0.28492	2.9105	0.0978941	Purifying selection
Solyc02g089870	VIT_218s0001g11890	0.248454	1.92271	0.129221	Purifying selection
Solyc06g008900	VIT_205s0020g02320	0.53331	2.57081	0.207448	Purifying selection
Solyc02g091710	VIT_207s0205g00030	0.23789	2.80564	0.0847899	Purifying selection
Solyc02g091710	VIT_218s0001g08100	0.285813	3.06009	0.0934002	Purifying selection
Solyc02g091720	VIT_207s0205g00040	0.220049	1.83977	0.119607	Purifying selection
Solyc02g092810	VIT_218s0001g09530	0.449817	2.74016	0.164157	Purifying selection
Solyc02g094510	VIT_214s0068g01130	0.301224	1.98353	0.151862	Purifying selection
Solyc03g005460	VIT_205s0049g00150	0.21102	2.13247	0.0989555	Purifying selection
Solyc03g005490	VIT_205s0049g00480	0.279236	3.63414	0.0768367	Purifying selection
Solyc03g005490	VIT_207s0005g03120	0.465943	2.91878	0.159636	Purifying selection
Solyc09g074140	VIT_205s0020g02320	0.742188	2.00435	0.370289	Purifying selection
Solyc03g026060	VIT_216s0100g00690	0.0822753	1.22567	0.067127	Purifying selection
Solyc03g032060	VIT_203s0038g03930	0.485471	2.45204	0.197987	Purifying selection
Solyc03g032060	VIT_207s0031g02250	0.237431	3.10348	0.0765049	Purifying selection
Solyc03g033630	VIT_204s0023g02950	0.446253	2.18753	0.203999	Purifying selection
Solyc03g083460	VIT_216s0098g00210	0.612557	2.49923	0.245098	Purifying selection
Solyc03g095680	VIT_213s0067g03190	0.268433	2.08583	0.128694	Purifying selection
Solyc06g053640	VIT_205s0049g00480	0.248082	1.6284	0.152347	Purifying selection
Solyc06g008500	VIT_205s0049g01160	0.506894	2.83137	0.179028	Purifying selection
Solyc09g090160	VIT_205s0049g01160	0.234777	3.45143	0.068023	Purifying selection
Solyc03g111870	VIT_201s0137g00460	0.193095	2.39994	0.0804581	Purifying selection
Solyc03g111870	VIT_214s0066g00290	0.175602	1.6054	0.109382	Purifying selection
Solyc03g111870	VIT_217s0000g09640	0.129829	1.18608	0.10946	Purifying selection
Solyc01g066430	VIT_205s0077g01970	0.421765	2.83726	0.148653	Purifying selection
Solyc03g113700	VIT_214s0066g02340	0.38511	2.31342	0.166468	Purifying selection
Solyc03g113700	VIT_217s0000g07550	0.312794	3.55073	0.088093	Purifying selection
Solyc03g114090	VIT_201s0026g00300	0.273717	2.55963	0.106936	Purifying selection
Solyc03g114090	VIT_214s0066g01610	0.280015	2.24739	0.124596	Purifying selection
Solyc03g114090	VIT_217s0000g07965	0.304663	1.96377	0.155142	Purifying selection
Solyc03g114190	VIT_214s0066g01465	0.343124	3.06936	0.11179	Purifying selection
Solyc03g114190	VIT_217s0000g08106	0.513193	2.91259	0.176198	Purifying selection
Solyc09g007700	VIT_206s0004g02970	0.227135	3.40303	0.0667449	Purifying selection
Solyc03g114680	VIT_214s0083g00710	0.593301	2.49187	0.238094	Purifying selection
Solyc03g114680	VIT_217s0000g04730	0.446038	3.13331	0.142354	Purifying selection
Solyc03g115720	VIT_217s0000g06610	0.244385	1.57322	0.155341	Purifying selection
Solyc03g116030	VIT_201s0026g02470	0.180127	2.04521	0.0880726	Purifying selection
Solyc03g116030	VIT_217s0000g06230	0.153747	1.73747	0.0884891	Purifying selection
Solyc03g117660	VIT_209s0018g01740	0.716545	1.93512	0.370285	Purifying selection
Solyc03g118425	VIT_217s0000g01920	0.195958	2.38697	0.0820948	Purifying selection
Solyc03g118840	VIT_217s0000g03210	0.318406	2.09553	0.151946	Purifying selection
Solyc03g119760	VIT_201s0011g02950	0.186136	1.30572	0.142554	Purifying selection
Solyc03g119760	VIT_217s0000g04160	0.139292	0.970555	0.143518	Purifying selection
Solyc06g005190	VIT_206s0004g03580	0.341277	1.81204	0.188339	Purifying selection
Solyc04g005740	VIT_201s0026g01795	0.69869	1.97132	0.354427	Purifying selection
Solyc04g007600	VIT_201s0011g04590	0.29428	1.31051	0.224553	Purifying selection
Solyc04g007600	VIT_214s0006g01980	0.324706	2.01394	0.161229	Purifying selection
Solyc04g008020	VIT_201s0011g05750	0.17984	2.6198	0.0686464	Purifying selection
Solyc01g008800	VIT_206s0009g03430	0.272144	1.63474	0.166475	Purifying selection
Solyc04g054140	VIT_207s0031g01490	0.162869	1.79869	0.0905483	Purifying selection
Solyc11g064830	VIT_206s0009g03430	0.271934	1.60127	0.169824	Purifying selection
Solyc04g054370	VIT_207s0031g01270	0.271876	2.50988	0.108322	Purifying selection
Solyc04g058190	VIT_218s0001g01580	0.525686	2.39821	0.2192	Purifying selection
Solyc04g071650	VIT_207s0031g02060	0.126167	2.94467	0.0428458	Purifying selection
Solyc04g071650	VIT_218s0072g00370	0.0853943	2.2351	0.038206	Purifying selection
Solyc04g074790	VIT_207s0191g00230	0.635956	2.36654	0.268728	Purifying selection
Solyc04g074790	VIT_218s0001g06640	0.435861	2.99037	0.145755	Purifying selection
Solyc06g074740	VIT_206s0061g00940	0.084405	1.81939	0.046392	Purifying selection
Solyc11g066560	VIT_206s0061g00940	0.0920688	1.66921	0.0551571	Purifying selection
Solyc04g078680	VIT_203s0063g00160	0.487069	2.74627	0.177356	Purifying selection
Solyc04g078680	VIT_207s0031g00370	0.347307	3.58309	0.0969296	Purifying selection
Solyc04g078680	VIT_218s0001g10260	0.385908	1.83591	0.2102	Purifying selection
Solyc04g078760	VIT_218s0001g10370	0.164803	2.95344	0.0558003	Purifying selection
Solyc04g079780	VIT_203s0063g02000	0.300963	3.55804	0.0845867	Purifying selection
Solyc04g079780	VIT_218s0001g11740	0.280098	3.43789	0.0814739	Purifying selection
Solyc04g081890	VIT_218s0001g01050	0.377449	2.78532	0.135514	Purifying selection
Solyc05g005640	VIT_201s0026g00150	0.539101	2.62626	0.205273	Purifying selection
Solyc05g005640	VIT_214s0066g01450	0.55092	2.59397	0.212385	Purifying selection
Solyc05g005790	VIT_214s0066g01610	0.276257	3.30702	0.0835365	Purifying selection
Solyc05g005790	VIT_217s0000g07965	0.351711	2.82663	0.124427	Purifying selection
Solyc05g007670	VIT_201s0026g02470	0.201706	1.82619	0.110452	Purifying selection
Solyc05g007670	VIT_217s0000g06230	0.229958	3.57873	0.064257	Purifying selection
Solyc09g066300	VIT_207s0005g03120	0.40915	3.00777	0.136031	Purifying selection
Solyc05g009150	VIT_201s0011g03820	0.159696	2.26343	0.0705546	Purifying selection
Solyc05g009150	VIT_217s0000g03440	0.205078	2.77929	0.0737878	Purifying selection
Solyc05g009870	VIT_201s0011g02950	0.189998	0.943801	0.201312	Purifying selection
Solyc05g009870	VIT_217s0000g04160	0.230802	1.66952	0.138245	Purifying selection
Solyc05g010170	VIT_201s0011g02350	0.53706	2.48456	0.216159	Purifying selection
Solyc05g012010	VIT_201s0011g00090	0.373237	3.44535	0.108331	Purifying selection
Solyc05g012010	VIT_214s0083g01000	0.373041	3.55479	0.10494	Purifying selection
Solyc05g012560	VIT_214s0108g01430	0.324278	1.58943	0.204022	Purifying selection
Solyc05g012560	VIT_217s0000g06800	0.342977	1.47079	0.233192	Purifying selection
Solyc05g014230	VIT_201s0010g02200	0.195026	1.88405	0.103514	Purifying selection
Solyc05g014230	VIT_217s0000g10070	0.261078	2.12341	0.122952	Purifying selection
Solyc01g107940	VIT_207s0031g00370	0.427788	2.95351	0.144841	Purifying selection
Solyc04g011570	VIT_207s0031g01280	0.116977	1.93649	0.0604066	Purifying selection
Solyc04g054330	VIT_207s0031g01280	0.0962927	2.07482	0.0464101	Purifying selection
Solyc05g051800	VIT_207s0031g01280	0.216256	1.42673	0.151575	Purifying selection
Solyc06g084040	VIT_207s0141g00610	0.201042	1.60614	0.125171	Purifying selection
Solyc06g005000	VIT_206s0004g03320	0.398702	2.95527	0.134912	Purifying selection
Solyc10g086700	VIT_208s0007g01530	0.282254	1.9871	0.142043	Purifying selection
Solyc06g005630	VIT_206s0004g05080	0.531645	1.21617	0.437147	Purifying selection
Solyc06g005630	VIT_213s0019g01960	0.599882	1.80035	0.333203	Purifying selection
Solyc06g007230	VIT_206s0004g06930	0.275809	3.64033	0.0757648	Purifying selection
Solyc06g008210	VIT_207s0005g03940	0.415933	2.30627	0.180348	Purifying selection
Solyc09g007680	VIT_208s0040g01940	0.113286	3.62076	0.031288	Purifying selection
Solyc10g084100	VIT_208s0040g01940	0.190063	3.47085	0.0547597	Purifying selection
Solyc06g034330	VIT_216s0022g00600	0.186058	1.41712	0.131293	Purifying selection
Solyc06g049030	VIT_208s0058g01270	0.277797	3.10855	0.0893653	Purifying selection
Solyc06g049030	VIT_213s0067g02880	0.228715	3.35047	0.0682636	Purifying selection
Solyc06g051250	VIT_206s0004g06935	0.523713	2.95673	0.177126	Purifying selection
Solyc09g007060	VIT_208s0040g02950	0.374615	2.68717	0.139409	Purifying selection
Solyc10g084430	VIT_208s0040g02950	0.404654	2.45237	0.165005	Purifying selection
Solyc06g054580	VIT_205s0020g01720	0.314493	1.44116	0.218221	Purifying selection
Solyc03g123680	VIT_209s0002g00220	0.32925	3.24474	0.101472	Purifying selection
Solyc06g061250	VIT_202s0012g01400	0.275387	3.80459	0.072383	Purifying selection
Solyc06g063110	VIT_209s0002g00220	0.332019	2.81642	0.117887	Purifying selection
Solyc12g055710	VIT_209s0002g00220	0.385601	3.18616	0.121024	Purifying selection
Solyc06g066570	VIT_209s0002g04110	0.104818	1.30834	0.0801154	Purifying selection
Solyc06g068640	VIT_209s0018g01220	0.33051	3.16135	0.104547	Purifying selection
Solyc06g069360	VIT_217s0000g04770	0.587325	2.46565	0.238203	Purifying selection
Solyc06g062940	VIT_209s0002g01050	0.246559	1.64819	0.149594	Purifying selection
Solyc06g071270	VIT_214s0066g02340	0.392758	1.92771	0.203743	Purifying selection
Solyc06g071270	VIT_217s0000g07550	0.328949	3.22347	0.102048	Purifying selection
Solyc02g072270	VIT_210s0003g01500	0.373331	1.30552	0.285964	Purifying selection
Solyc03g006060	VIT_210s0003g01500	0.378382	2.49524	0.151642	Purifying selection
Solyc07g055215	VIT_210s0003g01500	0.493621	2.72892	0.180885	Purifying selection
Solyc06g073860	VIT_206s0009g01000	0.24098	1.41035	0.170865	Purifying selection
Solyc05g018050	VIT_211s0016g03190	0.476271	2.02262	0.235473	Purifying selection
Solyc06g076050	VIT_206s0004g04550	0.142258	2.16773	0.065625	Purifying selection
Solyc06g076050	VIT_208s0007g00200	0.213319	3.477	0.0613514	Purifying selection
Solyc06g076610	VIT_206s0004g05850	0.343196	2.93436	0.116958	Purifying selection
Solyc06g076610	VIT_208s0007g01530	0.442529	2.57502	0.171854	Purifying selection
Solyc06g076610	VIT_213s0019g03190	0.4167	2.71075	0.153721	Purifying selection
Solyc12g008440	VIT_211s0016g03190	0.574173	2.26621	0.253362	Purifying selection
Solyc06g084510	VIT_207s0104g01370	0.207333	1.46654	0.141375	Purifying selection
Solyc07g005840	VIT_211s0037g00530	0.072985	1.59585	0.0457343	Purifying selection
Solyc07g005980	VIT_211s0037g00805	0.748784	1.93002	0.387967	Purifying selection
Solyc07g006360	VIT_211s0037g01400	0.274845	2.64441	0.103934	Purifying selection
Solyc07g007160	VIT_211s0118g00780	0.2696	2.44987	0.110046	Purifying selection
Solyc12g006940	VIT_211s0016g04450	0.254628	1.14551	0.222283	Purifying selection
Solyc07g041190	VIT_204s0008g01670	0.0695092	1.1399	0.0609782	Purifying selection
Solyc07g041190	VIT_209s0002g01600	0.0722962	1.21618	0.0594451	Purifying selection
Solyc07g041190	VIT_211s0016g01500	0.0790296	1.48924	0.0530672	Purifying selection
Solyc07g044780	VIT_212s0028g01200	0.237615	1.16335	0.20425	Purifying selection
Solyc07g007610	VIT_211s0118g00330	0.497074	1.97297	0.251942	Purifying selection
Solyc12g009830	VIT_211s0118g00330	0.519106	1.26187	0.411379	Purifying selection
Solyc07g051960	VIT_210s0116g01490	0.343997	3.40326	0.101079	Purifying selection
Solyc07g052100	VIT_212s0059g00800	0.237394	1.88569	0.125892	Purifying selection
Solyc07g053420	VIT_210s0003g00850	0.362255	2.83373	0.127837	Purifying selection
Solyc07g053420	VIT_212s0028g02530	0.318724	2.37148	0.134399	Purifying selection
Solyc07g053800	VIT_210s0003g00080	0.480121	2.16743	0.221516	Purifying selection
Solyc07g053800	VIT_212s0028g03340	0.525318	1.63373	0.321546	Purifying selection
Solyc07g053850	VIT_212s0028g03410	0.101194	1.37143	0.073787	Purifying selection
Solyc07g054080	VIT_212s0028g03860	0.307852	2.04868	0.150269	Purifying selection
Solyc07g054080	VIT_219s0014g02900	0.460676	2.63653	0.174728	Purifying selection
Solyc10g008400	VIT_212s0028g03860	0.298316	3.11637	0.0957253	Purifying selection
Solyc07g055330	VIT_212s0028g01560	0.541794	2.55745	0.211849	Purifying selection
Solyc07g045190	VIT_212s0057g01330	0.244536	2.24089	0.109125	Purifying selection
Solyc12g006230	VIT_212s0057g01330	0.287551	2.60997	0.110174	Purifying selection
Solyc07g065810	VIT_219s0015g01000	0.201707	3.80748	0.0529765	Purifying selection
Solyc08g005150	VIT_202s0012g01750	0.262561	2.74969	0.0954876	Purifying selection
Solyc02g081180	VIT_212s0059g01370	0.351661	2.8854	0.121876	Purifying selection
Solyc07g049400	VIT_212s0059g01370	0.334784	3.03899	0.110163	Purifying selection
Solyc05g053040	VIT_213s0019g01960	0.0888282	1.13652	0.0781578	Purifying selection
Solyc08g014080	VIT_205s0094g00470	0.231048	1.4752	0.156622	Purifying selection
Solyc08g061100	VIT_204s0008g05220	0.0448237	1.36157	0.0329206	Purifying selection
Solyc08g061890	VIT_204s0008g01780	0.525634	2.25068	0.233544	Purifying selection
Solyc08g066550	VIT_204s0008g03300	0.288598	3.26852	0.0882963	Purifying selection
Solyc08g067290	VIT_204s0008g02290	0.248623	1.18588	0.209654	Purifying selection
Solyc08g067770	VIT_204s0008g04280	0.194629	1.60774	0.121057	Purifying selection
Solyc08g067770	VIT_211s0016g04450	0.32927	1.95962	0.168027	Purifying selection
Solyc08g067960	VIT_204s0008g04480	0.172657	1.95494	0.088318	Purifying selection
Solyc08g075080	VIT_202s0087g00420	0.284267	1.62171	0.175288	Purifying selection
Solyc08g076810	VIT_202s0012g01450	0.285117	3.35994	0.0848577	Purifying selection
Solyc08g076810	VIT_216s0039g01670	0.233595	3.71298	0.062913	Purifying selection
Solyc08g076830	VIT_202s0012g01440	0.394205	3.31702	0.118843	Purifying selection
Solyc05g056140	VIT_213s0019g04440	0.179408	1.41933	0.126403	Purifying selection
Solyc05g055390	VIT_213s0074g00370	0.224746	1.37236	0.163766	Purifying selection
Solyc11g007530	VIT_213s0074g00370	0.248052	3.44834	0.0719339	Purifying selection
Solyc08g081370	VIT_202s0025g00140	0.196406	2.25226	0.0872041	Purifying selection
Solyc08g081370	VIT_215s0046g01880	0.208618	3.34135	0.0624352	Purifying selection
Solyc02g067700	VIT_214s0066g01465	0.341989	2.39746	0.142647	Purifying selection
Solyc08g082680	VIT_202s0025g01990	0.372201	2.36373	0.157463	Purifying selection
Solyc09g005320	VIT_208s0105g00290	0.395705	2.65608	0.148981	Purifying selection
Solyc02g067680	VIT_214s0066g01610	0.249868	1.60422	0.155757	Purifying selection
Solyc09g007530	VIT_208s0040g02160	0.293962	1.63215	0.180107	Purifying selection
Solyc09g007530	VIT_213s0019g04100	0.48006	2.65802	0.180608	Purifying selection
Solyc02g065650	VIT_214s0083g00710	0.44694	3.2086	0.139294	Purifying selection
Solyc02g089410	VIT_214s0083g00710	0.459287	2.97384	0.154443	Purifying selection
Solyc09g008330	VIT_208s0007g04920	0.382729	2.36733	0.161671	Purifying selection
Solyc09g010650	VIT_208s0007g00150	0.547095	1.68186	0.325292	Purifying selection
Solyc09g010690	VIT_206s0004g04550	0.223108	3.53027	0.0631984	Purifying selection
Solyc09g010690	VIT_208s0007g00200	0.251204	1.55996	0.161032	Purifying selection
Solyc09g011770	VIT_206s0004g05850	0.374386	3.12223	0.11991	Purifying selection
Solyc09g011770	VIT_208s0007g01530	0.242224	2.52058	0.0960986	Purifying selection
Solyc09g065990	VIT_205s0020g04730	0.355862	2.59118	0.137336	Purifying selection
Solyc09g065990	VIT_207s0141g00610	0.201216	1.36542	0.147366	Purifying selection
Solyc09g065990	VIT_214s0081g00070	0.278738	2.39432	0.116417	Purifying selection
Solyc01g094840	VIT_215s0046g01820	0.264854	1.23087	0.215177	Purifying selection
Solyc08g081300	VIT_215s0046g01820	0.408485	1.20607	0.33869	Purifying selection
Solyc09g075040	VIT_207s0005g00280	0.125466	2.36557	0.0530385	Purifying selection
Solyc09g075320	VIT_205s0077g01970	0.525196	2.53744	0.206978	Purifying selection
Solyc09g075320	VIT_207s0005g00710	0.443336	2.64374	0.167693	Purifying selection
Solyc09g089890	VIT_205s0049g00480	0.238648	3.75446	0.0635637	Purifying selection
Solyc09g089890	VIT_207s0005g03120	0.396755	3.61968	0.109611	Purifying selection
Solyc01g095180	VIT_215s0046g02070	0.24324	3.66042	0.0664512	Purifying selection
Solyc09g091480	VIT_205s0051g00730	0.556155	2.6892	0.206811	Purifying selection
Solyc10g011880	VIT_215s0046g02070	0.212363	3.78858	0.0560535	Purifying selection
Solyc03g096935	VIT_216s0039g02200	0.0775835	1.7017	0.0455919	Purifying selection
Solyc10g008080	VIT_210s0003g00850	0.422541	2.6916	0.156985	Purifying selection
Solyc10g008080	VIT_212s0028g02530	0.350884	2.95968	0.118555	Purifying selection
Solyc06g072790	VIT_216s0039g02200	0.204485	1.33285	0.153419	Purifying selection
Solyc03g113350	VIT_217s0000g05480	0.361542	1.86621	0.19373	Purifying selection
Solyc06g071130	VIT_217s0000g05480	0.366305	1.68448	0.217459	Purifying selection
Solyc01g011030	VIT_217s0000g06800	0.342183	1.9309	0.177215	Purifying selection
Solyc10g074810	VIT_206s0004g08300	0.182955	3.13039	0.0584449	Purifying selection
Solyc10g074810	VIT_208s0056g00440	0.162042	1.88362	0.0860268	Purifying selection
Solyc10g081110	VIT_208s0040g00310	0.298348	3.77258	0.0790833	Purifying selection
Solyc03g114280	VIT_217s0000g08210	0.118471	1.89369	0.062561	Purifying selection
Solyc06g071420	VIT_217s0000g08210	0.122882	1.36624	0.0899412	Purifying selection
Solyc10g086080	VIT_206s0004g02970	0.27542	3.63468	0.0757755	Purifying selection
Solyc10g086080	VIT_208s0040g01940	0.182851	3.98383	0.0458982	Purifying selection
Solyc03g111510	VIT_217s0000g10070	0.233617	1.37168	0.170315	Purifying selection
Solyc03g098590	VIT_217s0053g00320	0.474915	2.44936	0.193893	Purifying selection
Solyc06g072270	VIT_217s0053g00320	0.492614	2.33207	0.211235	Purifying selection
Solyc11g007910	VIT_213s0019g05390	0.16942	2.06367	0.0820965	Purifying selection
Solyc11g010310	VIT_207s0191g00200	0.260162	2.31131	0.11256	Purifying selection
Solyc11g010330	VIT_207s0191g00230	0.520728	3.05799	0.170284	Purifying selection
Solyc11g010330	VIT_218s0001g06640	0.589474	2.8287	0.20839	Purifying selection
Solyc12g087840	VIT_218s0001g06640	0.481036	2.91717	0.164898	Purifying selection
Solyc11g066020	VIT_206s0004g04550	0.128031	1.99587	0.0641478	Purifying selection
Solyc11g066020	VIT_208s0007g00200	0.212582	2.803	0.0758406	Purifying selection
Solyc11g066500	VIT_206s0061g00860	0.452073	2.20976	0.20458	Purifying selection
Solyc04g074820	VIT_218s0001g06670	0.461699	2.54458	0.181444	Purifying selection
Solyc11g066790	VIT_206s0061g01190	0.21179	1.9789	0.107024	Purifying selection
Solyc11g069350	VIT_206s0004g02930	0.255706	2.76218	0.0925737	Purifying selection
Solyc11g069350	VIT_208s0040g01950	0.31131	3.2973	0.0944136	Purifying selection
Solyc11g069600	VIT_206s0004g02630	0.177984	1.78497	0.0997126	Purifying selection
Solyc11g069600	VIT_213s0019g04440	0.236296	3.60952	0.0654646	Purifying selection
Solyc11g072590	VIT_206s0004g03580	0.329378	1.99227	0.165328	Purifying selection
Solyc11g072590	VIT_208s0040g03160	0.321228	2.6523	0.121113	Purifying selection
Solyc12g005020	VIT_219s0090g00400	0.331538	2.90757	0.114026	Purifying selection
Solyc12g087860	VIT_218s0001g06670	0.541466	2.42757	0.223048	Purifying selection
Solyc04g076860	VIT_218s0001g08100	0.230926	3.34956	0.0689423	Purifying selection
Solyc12g007320	VIT_211s0016g03420	0.307628	3.51881	0.087424	Purifying selection
Solyc12g089000	VIT_218s0001g11740	0.282931	1.90451	0.148559	Purifying selection
Solyc12g009120	VIT_209s0002g01050	0.210757	2.80522	0.0751303	Purifying selection
Solyc12g009120	VIT_211s0016g00970	0.0664972	1.80636	0.0368128	Purifying selection
Solyc11g005560	VIT_218s0072g00370	0.135673	1.85141	0.0732813	Purifying selection
Solyc12g094690	VIT_218s0122g00870	0.305842	1.90613	0.160452	Purifying selection
Solyc07g062720	VIT_219s0014g01850	0.597598	1.78556	0.334683	Purifying selection
Solyc12g049330	VIT_209s0002g01180	0.209101	1.54901	0.13499	Purifying selection
Solyc10g007140	VIT_219s0014g01850	0.442095	1.70409	0.259432	Purifying selection
Solyc12g055910	VIT_202s0025g01650	0.433157	2.11239	0.205056	Purifying selection
Solyc12g056400	VIT_202s0025g04150	0.333149	3.68624	0.0903763	Purifying selection
Solyc12g056580	VIT_207s0031g02060	0.121254	2.41796	0.0501473	Purifying selection
Solyc12g056580	VIT_218s0072g00370	0.0776899	1.7805	0.0436339	Purifying selection
Solyc12g014070	VIT_219s0014g01850	0.413044	1.73248	0.238413	Purifying selection
Solyc07g063200	VIT_219s0014g02900	0.370466	1.93996	0.190965	Purifying selection
Solyc12g088740	VIT_207s0031g00370	0.362305	3.17563	0.114089	Purifying selection
Solyc12g088740	VIT_218s0001g10260	0.402516	2.60386	0.154584	Purifying selection
Solyc10g006960	VIT_219s0014g02900	0.376106	1.57307	0.239091	Purifying selection
Solyc12g013800	VIT_219s0014g02900	0.33558	2.35225	0.142664	Purifying selection

## Sheet: Tomato_rice
Additional File 3 Orthologous relationships of RING genes between tomato and other five plant species
Tomato RING Gene ID	Rice RING Gene ID	Ka	Ks	Ka/Ks	Selection pressure
Solyc01g006910	LOC_Os03g57410	0.400373	2.76175	0.144971	Purifying selection
Solyc01g006910	LOC_Os07g06540	0.581701	2.0619	0.282118	Purifying selection
Solyc01g066430	LOC_Os03g22080	0.64444	2.00406	0.321568	Purifying selection
Solyc01g080080	LOC_Os05g33000	0.360139	2.98854	0.120507	Purifying selection
Solyc01g088630	LOC_Os02g46340	0.531502	2.23495	0.237814	Purifying selection
Solyc01g088630	LOC_Os10g41660	0.660891	1.94397	0.339969	Purifying selection
Solyc01g091600	LOC_Os02g45240	0.27338	3.30961	0.082602	Purifying selection
Solyc01g091600	LOC_Os04g48050	0.260964	3.26172	0.0800082	Purifying selection
Solyc01g091770	LOC_Os02g45390	0.420651	2.77154	0.151775	Purifying selection
Solyc01g091770	LOC_Os04g48310	0.510302	2.58873	0.197124	Purifying selection
Solyc01g107290	LOC_Os03g10890	0.730205	1.75217	0.416744	Purifying selection
Solyc02g065650	LOC_Os02g09820	0.719284	1.82787	0.393509	Purifying selection
Solyc02g069180	LOC_Os03g46570	0.658521	2.14779	0.306604	Purifying selection
Solyc02g072240	LOC_Os01g54620	0.141536	3.9981	0.0354009	Purifying selection
Solyc02g078460	LOC_Os04g58320	0.236134	3.49828	0.0675	Purifying selection
Solyc02g078460	LOC_Os10g35670	0.170739	3.61604	0.0472172	Purifying selection
Solyc02g079300	LOC_Os07g37140	0.788648	1.72306	0.457701	Purifying selection
Solyc02g083400	LOC_Os08g43670	0.391085	2.53561	0.154237	Purifying selection
Solyc02g083400	LOC_Os09g37050	0.587419	2.11798	0.277348	Purifying selection
Solyc02g087040	LOC_Os06g12680	0.407678	2.88162	0.141476	Purifying selection
Solyc02g088570	LOC_Os03g11260	0.284836	3.17359	0.0897519	Purifying selection
Solyc02g088570	LOC_Os03g31320	0.269279	3.19548	0.0842686	Purifying selection
Solyc02g089410	LOC_Os02g49550	0.667277	2.08755	0.319645	Purifying selection
Solyc02g091230	LOC_Os01g49280	0.553193	2.55683	0.216359	Purifying selection
Solyc03g026060	LOC_Os10g37730	0.234603	3.37708	0.0694693	Purifying selection
Solyc03g026150	LOC_Os04g48260	0.619113	2.49582	0.24806	Purifying selection
Solyc03g026150	LOC_Os09g35690	0.541638	2.67221	0.202693	Purifying selection
Solyc03g032060	LOC_Os10g39450	0.41554	2.82259	0.147219	Purifying selection
Solyc03g033330	LOC_Os10g39770	0.370509	2.64654	0.139998	Purifying selection
Solyc03g111510	LOC_Os01g67850	0.495098	2.68381	0.184476	Purifying selection
Solyc03g111870	LOC_Os01g68060	0.250587	3.70694	0.0675994	Purifying selection
Solyc03g114090	LOC_Os02g50930	0.455956	2.85146	0.159902	Purifying selection
Solyc03g114090	LOC_Os06g12680	0.402831	2.91137	0.138365	Purifying selection
Solyc03g114680	LOC_Os02g49550	0.618501	2.33563	0.264812	Purifying selection
Solyc03g115920	LOC_Os09g25190	0.541722	2.69771	0.200808	Purifying selection
Solyc03g116030	LOC_Os09g24650	0.282908	3.26269	0.08671	Purifying selection
Solyc03g123680	LOC_Os06g09310	0.52738	2.42137	0.217802	Purifying selection
Solyc04g007600	LOC_Os01g49280	0.610728	2.37626	0.257012	Purifying selection
Solyc04g007600	LOC_Os05g47900	0.558696	2.52554	0.221219	Purifying selection
Solyc04g074790	LOC_Os09g29370	0.761381	1.75928	0.432779	Purifying selection
Solyc04g074820	LOC_Os02g52210	0.682099	1.91671	0.355869	Purifying selection
Solyc04g074820	LOC_Os03g08920	0.656656	2.08655	0.31471	Purifying selection
Solyc04g074820	LOC_Os03g27360	0.692366	1.91011	0.362474	Purifying selection
Solyc04g074820	LOC_Os06g11450	0.647872	2.03561	0.31827	Purifying selection
Solyc04g074820	LOC_Os08g37760	0.571748	2.21928	0.257627	Purifying selection
Solyc04g074820	LOC_Os09g29310	0.569339	2.21717	0.256786	Purifying selection
Solyc04g079780	LOC_Os03g42760	0.527812	2.79307	0.188972	Purifying selection
Solyc04g079780	LOC_Os03g55930	0.300461	2.82613	0.106315	Purifying selection
Solyc05g005790	LOC_Os02g50930	0.420417	3.13054	0.134295	Purifying selection
Solyc05g005790	LOC_Os06g12680	0.380536	3.03896	0.125219	Purifying selection
Solyc05g007670	LOC_Os08g33860	0.315215	3.0676	0.102756	Purifying selection
Solyc05g007670	LOC_Os11g38800	0.272862	3.29445	0.082825	Purifying selection
Solyc05g008390	LOC_Os01g03100	0.372706	2.99293	0.124529	Purifying selection
Solyc05g009150	LOC_Os01g49470	0.252298	3.91471	0.0644486	Purifying selection
Solyc05g009150	LOC_Os05g47780	0.238571	4.14322	0.0575809	Purifying selection
Solyc05g012010	LOC_Os03g40170	0.551256	2.68165	0.205566	Purifying selection
Solyc06g005630	LOC_Os03g16570	0.560781	2.2803	0.245924	Purifying selection
Solyc06g049030	LOC_Os05g40020	0.468893	2.39972	0.195395	Purifying selection
Solyc06g051230	LOC_Os01g61420	0.665936	2.07204	0.321392	Purifying selection
Solyc06g051230	LOC_Os05g39380	0.669204	2.04811	0.326742	Purifying selection
Solyc06g051250	LOC_Os01g61470	0.580564	2.28485	0.254093	Purifying selection
Solyc06g051250	LOC_Os05g39260	0.626672	2.18333	0.287026	Purifying selection
Solyc06g063110	LOC_Os06g09310	0.52865	2.28301	0.231559	Purifying selection
Solyc06g063110	LOC_Os07g42610	0.717401	1.77494	0.404184	Purifying selection
Solyc06g076050	LOC_Os03g16780	0.314458	3.04679	0.10321	Purifying selection
Solyc07g005840	LOC_Os09g25490	0.0928897	4.33782	0.0214139	Purifying selection
Solyc07g006350	LOC_Os02g54860	0.220358	3.3239	0.0662949	Purifying selection
Solyc07g006350	LOC_Os08g15840	0.28583	3.06155	0.093361	Purifying selection
Solyc07g006360	LOC_Os02g54830	0.466715	2.57976	0.180915	Purifying selection
Solyc07g006360	LOC_Os06g08820	0.537498	2.40754	0.223256	Purifying selection
Solyc07g006360	LOC_Os08g34550	0.421229	2.87982	0.146269	Purifying selection
Solyc07g007160	LOC_Os02g55480	0.551763	2.36393	0.233409	Purifying selection
Solyc07g007160	LOC_Os06g08250	0.592416	2.21806	0.267088	Purifying selection
Solyc08g005150	LOC_Os02g46720	0.434891	3.20511	0.135687	Purifying selection
Solyc08g061100	LOC_Os06g39970	0.348244	2.8685	0.121403	Purifying selection
Solyc08g067770	LOC_Os01g08340	0.363249	3.09083	0.117525	Purifying selection
Solyc08g076810	LOC_Os10g42620	0.396892	2.92664	0.135614	Purifying selection
Solyc08g077460	LOC_Os02g46220	0.508865	2.24989	0.226173	Purifying selection
Solyc08g077460	LOC_Os10g41580	0.471718	2.38507	0.197779	Purifying selection
Solyc09g010690	LOC_Os03g16780	0.3065	3.06004	0.100162	Purifying selection
Solyc09g010690	LOC_Os05g02130	0.300675	2.92064	0.102948	Purifying selection
Solyc09g011770	LOC_Os05g37900	0.460566	2.52485	0.182414	Purifying selection
Solyc09g065990	LOC_Os03g53080	0.50127	2.62604	0.190885	Purifying selection
Solyc09g065990	LOC_Os03g58390	0.545426	2.36431	0.230691	Purifying selection
Solyc09g065990	LOC_Os12g40790	0.484172	2.65583	0.182306	Purifying selection
Solyc09g066300	LOC_Os03g05560	0.583357	2.56491	0.227438	Purifying selection
Solyc09g075040	LOC_Os07g47590	0.206628	3.60664	0.0572909	Purifying selection
Solyc09g075320	LOC_Os03g22080	0.743392	1.76202	0.421899	Purifying selection
Solyc10g081710	LOC_Os03g57500	0.431219	3.03262	0.142194	Purifying selection
Solyc10g081710	LOC_Os11g36430	0.388814	3.11214	0.124935	Purifying selection
Solyc10g081790	LOC_Os03g57410	0.405843	2.73297	0.148499	Purifying selection
Solyc10g086700	LOC_Os05g37900	0.482827	2.54817	0.18948	Purifying selection
Solyc11g010330	LOC_Os09g29370	0.676461	2.0769	0.325707	Purifying selection
Solyc11g066020	LOC_Os03g16780	0.30371	3.07005	0.0989265	Purifying selection
Solyc11g072590	LOC_Os12g01190	0.56949	2.76131	0.206239	Purifying selection
Solyc12g049330	LOC_Os03g08000	0.480441	2.68608	0.178863	Purifying selection
Solyc12g055710	LOC_Os03g28080	0.69593	1.78806	0.389209	Purifying selection
Solyc12g055710	LOC_Os07g42610	0.713173	1.82665	0.390427	Purifying selection
Solyc12g087860	LOC_Os02g52210	0.685538	1.98569	0.345239	Purifying selection
Solyc12g087860	LOC_Os06g11450	0.675714	2.09804	0.32207	Purifying selection

## Sheet: Tomato_maize
Additional File 3 Orthologous relationships of RING genes between tomato and other five plant species
Tomato RING Gene ID	Maize RING Gene ID	Ka	Ks	Ka/Ks	Selection pressure
Solyc01g006910	Zm00001d013110	0.34078	2.94378	0.115763	Purifying selection
Solyc01g088630	Zm00001d002519	0.574308	2.12017	0.270879	Purifying selection
Solyc01g088630	Zm00001d029996	0.667844	1.91745	0.348298	Purifying selection
Solyc01g091600	Zm00001d002639	0.299809	3.09061	0.0970065	Purifying selection
Solyc01g091770	Zm00001d002621	0.433533	2.71472	0.159697	Purifying selection
Solyc01g095820	Zm00001d016143	0.589802	2.26987	0.259839	Purifying selection
Solyc01g098750	Zm00001d038127	0.325212	2.81021	0.115725	Purifying selection
Solyc01g107290	Zm00001d028055	0.736456	1.71837	0.428577	Purifying selection
Solyc02g062040	Zm00001d014796	0.397224	2.82478	0.140621	Purifying selection
Solyc02g078460	Zm00001d026633	0.178834	3.79435	0.0471317	Purifying selection
Solyc02g078460	Zm00001d032557	0.163573	2.87626	0.05687	Purifying selection
Solyc02g079300	Zm00001d006580	0.755567	1.85473	0.407374	Purifying selection
Solyc02g079300	Zm00001d021754	0.75958	1.82313	0.416635	Purifying selection
Solyc02g082420	Zm00001d027483	0.418514	2.64997	0.157932	Purifying selection
Solyc02g083400	Zm00001d022597	0.359224	2.67259	0.134411	Purifying selection
Solyc02g087040	Zm00001d037244	0.60444	1.97318	0.306328	Purifying selection
Solyc02g087040	Zm00001d044808	0.406698	2.94521	0.138088	Purifying selection
Solyc02g088570	Zm00001d029560	0.276659	3.10312	0.089155	Purifying selection
Solyc02g089240	Zm00001d033170	0.568453	2.36836	0.24002	Purifying selection
Solyc03g026060	Zm00001d029663	0.265051	3.23286	0.0819865	Purifying selection
Solyc03g026150	Zm00001d002624	0.606604	2.57709	0.235383	Purifying selection
Solyc03g026150	Zm00001d021225	0.52764	2.61593	0.201703	Purifying selection
Solyc03g032060	Zm00001d027483	0.460218	2.53979	0.181203	Purifying selection
Solyc03g032060	Zm00001d029763	0.390003	2.80574	0.139002	Purifying selection
Solyc03g033330	Zm00001d029806	0.380701	2.58888	0.147052	Purifying selection
Solyc03g111510	Zm00001d042455	0.574218	2.46981	0.232495	Purifying selection
Solyc03g111870	Zm00001d042437	0.249216	3.51783	0.0708436	Purifying selection
Solyc03g114090	Zm00001d018016	0.407093	2.90538	0.140117	Purifying selection
Solyc03g114090	Zm00001d037244	0.592321	2.04181	0.290095	Purifying selection
Solyc03g114090	Zm00001d044808	0.419031	2.88248	0.145372	Purifying selection
Solyc03g115720	Zm00001d029571	0.306977	3.45568	0.0888325	Purifying selection
Solyc04g011610	Zm00001d047824	0.490938	2.35407	0.208549	Purifying selection
Solyc04g074790	Zm00001d005940	0.756376	1.75106	0.431954	Purifying selection
Solyc04g074820	Zm00001d003499	0.573545	2.30561	0.248761	Purifying selection
Solyc04g074820	Zm00001d005936	0.586422	2.1877	0.268054	Purifying selection
Solyc04g074820	Zm00001d018122	0.653211	1.94172	0.336409	Purifying selection
Solyc04g074820	Zm00001d020789	0.611986	2.12763	0.287637	Purifying selection
Solyc04g074820	Zm00001d027983	0.729671	1.81282	0.402506	Purifying selection
Solyc04g074820	Zm00001d029395	0.702519	1.83172	0.38353	Purifying selection
Solyc04g074820	Zm00001d037192	0.664701	2.04577	0.324915	Purifying selection
Solyc04g074820	Zm00001d048230	0.715401	1.88162	0.380206	Purifying selection
Solyc04g074820	Zm00001d052189	0.628283	2.05396	0.305889	Purifying selection
Solyc04g082690	Zm00001d027483	0.290348	2.95619	0.0982167	Purifying selection
Solyc05g005790	Zm00001d018016	0.426912	2.9899	0.142785	Purifying selection
Solyc05g005790	Zm00001d044808	0.410071	2.90766	0.141031	Purifying selection
Solyc05g008390	Zm00001d008503	0.408912	3.01402	0.13567	Purifying selection
Solyc05g009150	Zm00001d011622	0.245165	3.84649	0.0637374	Purifying selection
Solyc05g009150	Zm00001d038916	0.260985	4.00534	0.0651593	Purifying selection
Solyc05g012010	Zm00001d033170	0.771018	1.84239	0.418488	Purifying selection
Solyc05g012560	Zm00001d029560	0.39224	2.78698	0.14074	Purifying selection
Solyc05g012560	Zm00001d048112	0.435199	2.77953	0.156573	Purifying selection
Solyc05g053040	Zm00001d028593	0.178138	2.80593	0.0634864	Purifying selection
Solyc06g005630	Zm00001d028593	0.603615	2.23891	0.269602	Purifying selection
Solyc06g061020	Zm00001d029988	0.506743	2.36465	0.2143	Purifying selection
Solyc06g063110	Zm00001d022154	0.664803	1.92083	0.346101	Purifying selection
Solyc06g074740	Zm00001d004953	0.753077	1.88453	0.39961	Purifying selection
Solyc06g076050	Zm00001d011060	0.311224	2.97729	0.104533	Purifying selection
Solyc06g076050	Zm00001d028616	0.32589	2.92647	0.111359	Purifying selection
Solyc06g076050	Zm00001d047806	0.320958	3.01867	0.106324	Purifying selection
Solyc06g076610	Zm00001d042850	0.492761	2.56018	0.192472	Purifying selection
Solyc07g005840	Zm00001d020531	0.0867972	4.3706	0.0198594	Purifying selection
Solyc07g006360	Zm00001d045077	0.497947	2.49597	0.199501	Purifying selection
Solyc07g007160	Zm00001d045125	0.609511	2.16207	0.281911	Purifying selection
Solyc08g005150	Zm00001d017692	0.55033	2.80673	0.196075	Purifying selection
Solyc08g007120	Zm00001d029988	0.557474	2.40436	0.23186	Purifying selection
Solyc08g067770	Zm00001d039623	0.420559	3.09353	0.135948	Purifying selection
Solyc08g076810	Zm00001d030038	0.676239	1.85074	0.365388	Purifying selection
Solyc08g076810	Zm00001d030090	0.376919	2.82637	0.133358	Purifying selection
Solyc08g077460	Zm00001d029988	0.500423	2.22693	0.224715	Purifying selection
Solyc08g077460	Zm00001d047069	0.507658	2.23304	0.227339	Purifying selection
Solyc09g010690	Zm00001d028616	0.333706	2.91697	0.114402	Purifying selection
Solyc09g010690	Zm00001d035657	0.380703	2.65501	0.14339	Purifying selection
Solyc09g010690	Zm00001d047806	0.33071	2.9301	0.112867	Purifying selection
Solyc09g011770	Zm00001d038342	0.462482	2.44958	0.188801	Purifying selection
Solyc09g011770	Zm00001d042850	0.48092	2.4351	0.197495	Purifying selection
Solyc09g065990	Zm00001d033967	0.668347	2.14768	0.311195	Purifying selection
Solyc09g065990	Zm00001d034468	0.549973	2.26222	0.243111	Purifying selection
Solyc09g065990	Zm00001d041405	0.447959	2.74476	0.163205	Purifying selection
Solyc09g066300	Zm00001d041387	0.749704	1.85141	0.404938	Purifying selection
Solyc09g075320	Zm00001d009894	0.750649	1.74821	0.429382	Purifying selection
Solyc10g081710	Zm00001d013107	0.443767	2.67465	0.165916	Purifying selection
Solyc10g081710	Zm00001d052930	0.351537	3.22723	0.108928	Purifying selection
Solyc10g081790	Zm00001d013110	0.373097	2.97972	0.125212	Purifying selection
Solyc10g086700	Zm00001d038342	0.43911	2.70332	0.162433	Purifying selection
Solyc10g086700	Zm00001d042850	0.442762	2.71939	0.162817	Purifying selection
Solyc11g007530	Zm00001d016682	0.605465	2.17111	0.278873	Purifying selection
Solyc11g010330	Zm00001d003497	0.77355	1.67205	0.462635	Purifying selection
Solyc11g010330	Zm00001d005940	0.662808	2.15065	0.30819	Purifying selection
Solyc11g010330	Zm00001d020791	0.655005	2.18562	0.299688	Purifying selection
Solyc11g069600	Zm00001d017247	0.322638	3.23571	0.0997116	Purifying selection
Solyc12g055710	Zm00001d022154	0.69831	1.84708	0.378062	Purifying selection
Solyc12g055710	Zm00001d037095	0.535475	2.32509	0.230302	Purifying selection
Solyc12g087860	Zm00001d018122	0.625266	2.12796	0.293833	Purifying selection
Solyc12g087860	Zm00001d052189	0.637479	2.10987	0.302142	Purifying selection
Solyc11g066020	Zm00001d028616	0.307399	2.95742	0.103942	Purifying selection
Solyc12g055710	Zm00001d029438	0.668034	1.93694	0.344892	Purifying selection
Solyc10g081790	Zm00001d034369	0.455232	2.70684	0.168178	Purifying selection

## Sheet: Mutual RING gene pairs
Additional File 3 Orthologous relationships of RING genes between tomato and other five plant species
Mutual RING gene pair between tomato and Arabidopsis/potato/grape/rice/maize	Mutual RING gene pair between tomato and Arabidopsis/potato/grape	Mutual RING gene pair between tomato and rice/maize	Unique RING gene pair between tomato and Arabidopsis/potato/grape	Unique RING gene pair between tomato and rice/maize
Solyc01g088630	Solyc01g010880	Solyc01g006910	Solyc01g010880	Solyc01g006910
Solyc01g091600	Solyc01g011030	Solyc01g088630	Solyc01g011030	Solyc01g091770
Solyc01g107290	Solyc01g066430	Solyc01g091600	Solyc01g066430	Solyc02g078460
Solyc02g087040	Solyc01g067360	Solyc01g091770	Solyc01g067360	Solyc02g079300
Solyc02g088570	Solyc01g067800	Solyc01g107290	Solyc01g067800	Solyc02g083400
Solyc03g026060	Solyc01g073900	Solyc02g078460	Solyc01g073900	Solyc03g026150
Solyc03g032060	Solyc01g079530	Solyc02g079300	Solyc01g079530	Solyc03g033330
Solyc03g114090	Solyc01g080080	Solyc02g083400	Solyc01g080080	Solyc03g111510
Solyc04g074820	Solyc01g080430	Solyc02g087040	Solyc01g080430	Solyc03g111870
Solyc05g005790	Solyc01g088630	Solyc02g088570	Solyc01g094840	Solyc04g074790
Solyc05g008390	Solyc01g091600	Solyc03g026060	Solyc01g095090	Solyc05g012010
Solyc05g009150	Solyc01g094840	Solyc03g026150	Solyc01g095180	Solyc06g005630
Solyc06g063110	Solyc01g095090	Solyc03g032060	Solyc01g095830	Solyc07g005840
Solyc06g076050	Solyc01g095180	Solyc03g033330	Solyc01g098725	Solyc07g007160
Solyc07g006360	Solyc01g095830	Solyc03g111510	Solyc01g098760	Solyc09g066300
Solyc08g005150	Solyc01g098725	Solyc03g111870	Solyc01g098830	Solyc09g075320
Solyc08g067770	Solyc01g098760	Solyc03g114090	Solyc01g099790	Solyc10g081710
Solyc08g076810	Solyc01g098830	Solyc04g074790	Solyc01g100130	Solyc10g081790
Solyc08g077460	Solyc01g099790	Solyc04g074820	Solyc01g102265
Solyc09g010690	Solyc01g100130	Solyc05g005790	Solyc01g107880
Solyc09g011770	Solyc01g102265	Solyc05g008390	Solyc01g107930
Solyc09g065990	Solyc01g107290	Solyc05g009150	Solyc01g109200
Solyc10g086700	Solyc01g107880	Solyc05g012010	Solyc01g109280
Solyc11g010330	Solyc01g107930	Solyc06g005630	Solyc01g109340
Solyc11g066020	Solyc01g109200	Solyc06g063110	Solyc01g109910
Solyc12g055710	Solyc01g109280	Solyc06g076050	Solyc01g111610
Solyc12g087860	Solyc01g109340	Solyc07g005840	Solyc02g065650
	Solyc01g109910	Solyc07g006360	Solyc02g067260
	Solyc01g111610	Solyc07g007160	Solyc02g067680
	Solyc02g065650	Solyc08g005150	Solyc02g067970
	Solyc02g067260	Solyc08g067770	Solyc02g069180
	Solyc02g067680	Solyc08g076810	Solyc02g069230
	Solyc02g067970	Solyc08g077460	Solyc02g072240
	Solyc02g069180	Solyc09g010690	Solyc02g081180
	Solyc02g069230	Solyc09g011770	Solyc02g082420
	Solyc02g072240	Solyc09g065990	Solyc02g088030
	Solyc02g081180	Solyc09g066300	Solyc02g089240
	Solyc02g082420	Solyc09g075320	Solyc02g089410
	Solyc02g087040	Solyc10g081710	Solyc02g089870
	Solyc02g088030	Solyc10g081790	Solyc02g091230
	Solyc02g088570	Solyc10g086700	Solyc02g091710
	Solyc02g089240	Solyc11g010330	Solyc02g091720
	Solyc02g089410	Solyc11g066020	Solyc03g005460
	Solyc02g089870	Solyc12g055710	Solyc03g005490
	Solyc02g091230	Solyc12g087860	Solyc03g006060
	Solyc02g091710		Solyc03g033630
	Solyc02g091720		Solyc03g113350
	Solyc03g005460		Solyc03g113700
	Solyc03g005490		Solyc03g114190
	Solyc03g006060		Solyc03g114680
	Solyc03g026060		Solyc03g116030
	Solyc03g032060		Solyc03g118840
	Solyc03g033630		Solyc03g119760
	Solyc03g113350		Solyc03g123680
	Solyc03g113700		Solyc04g054140
	Solyc03g114090		Solyc04g054330
	Solyc03g114190		Solyc04g078680
	Solyc03g114680		Solyc04g079780
	Solyc03g116030		Solyc04g081890
	Solyc03g118840		Solyc05g007670
	Solyc03g119760		Solyc05g009870
	Solyc03g123680		Solyc05g014230
	Solyc04g054140		Solyc05g051800
	Solyc04g054330		Solyc06g005190
	Solyc04g074820		Solyc06g007230
	Solyc04g078680		Solyc06g008210
	Solyc04g079780		Solyc06g008900
	Solyc04g081890		Solyc06g049030
	Solyc05g005790		Solyc06g051250
	Solyc05g007670		Solyc06g053640
	Solyc05g008390		Solyc06g061020
	Solyc05g009150		Solyc06g061250
	Solyc05g009870		Solyc06g066570
	Solyc05g014230		Solyc06g071130
	Solyc05g051800		Solyc06g071270
	Solyc06g005190		Solyc06g073860
	Solyc06g007230		Solyc06g076610
	Solyc06g008210		Solyc06g084510
	Solyc06g008900		Solyc07g045190
	Solyc06g049030		Solyc07g049400
	Solyc06g051250		Solyc07g052100
	Solyc06g053640		Solyc07g053420
	Solyc06g061020		Solyc07g053800
	Solyc06g061250		Solyc07g053850
	Solyc06g063110		Solyc07g054080
	Solyc06g066570		Solyc07g055330
	Solyc06g071130		Solyc07g062720
	Solyc06g071270		Solyc07g063200
	Solyc06g073860		Solyc08g007120
	Solyc06g076050		Solyc08g008080
	Solyc06g076610		Solyc08g061100
	Solyc06g084510		Solyc08g067960
	Solyc07g006360		Solyc08g075080
	Solyc07g045190		Solyc08g076830
	Solyc07g049400		Solyc08g077100
	Solyc07g052100		Solyc08g081300
	Solyc07g053420		Solyc08g081370
	Solyc07g053800		Solyc08g082310
	Solyc07g053850		Solyc08g082680
	Solyc07g054080		Solyc09g005320
	Solyc07g055330		Solyc09g007060
	Solyc07g062720		Solyc09g007530
	Solyc07g063200		Solyc09g007680
	Solyc08g005150		Solyc09g008330
	Solyc08g007120		Solyc09g010650
	Solyc08g008080		Solyc09g075040
	Solyc08g061100		Solyc09g089890
	Solyc08g067770		Solyc09g090160
	Solyc08g067960		Solyc10g006960
	Solyc08g075080		Solyc10g007140
	Solyc08g076810		Solyc10g008400
	Solyc08g076830		Solyc10g011880
	Solyc08g077100		Solyc10g050170
	Solyc08g077460		Solyc10g084100
	Solyc08g081300		Solyc10g084430
	Solyc08g081370		Solyc10g086080
	Solyc08g082310		Solyc11g005560
	Solyc08g082680		Solyc11g007910
	Solyc09g005320		Solyc11g010310
	Solyc09g007060		Solyc11g066500
	Solyc09g007530		Solyc11g069350
	Solyc09g007680		Solyc11g069600
	Solyc09g008330		Solyc12g007320
	Solyc09g010650		Solyc12g013800
	Solyc09g010690		Solyc12g014070
	Solyc09g011770		Solyc12g049330
	Solyc09g065990		Solyc12g056400
	Solyc09g075040		Solyc12g056580
	Solyc09g089890		Solyc12g087840
	Solyc09g090160		Solyc12g088740
	Solyc10g006960		Solyc12g094690
	Solyc10g007140
	Solyc10g008400
	Solyc10g011880
	Solyc10g050170
	Solyc10g084100
	Solyc10g084430
	Solyc10g086080
	Solyc10g086700
	Solyc11g005560
	Solyc11g007910
	Solyc11g010310
	Solyc11g010330
	Solyc11g066020
	Solyc11g066500
	Solyc11g069350
	Solyc11g069600
	Solyc12g007320
	Solyc12g013800
	Solyc12g014070
	Solyc12g049330
	Solyc12g055710
	Solyc12g056400
	Solyc12g056580
	Solyc12g087840
	Solyc12g087860
	Solyc12g088740
	Solyc12g094690
