# Supplementary material for: Genome-Wide Identification, Evolution, and Expression Analysis of RING Finger Gene Family in Solanum lycopersicum
Source: Int J Mol Sci. 2019 Sep 30;20(19):4864. doi: 10.3390/ijms20194864 (PMC6801689; doi:10.3390/ijms20194864)
Supplement: Supplementary file 1 [file ijms-20-04864-s001.zip › Additional_File_4.xlsx]

## Sheet: promotor_final_for_paper_result
Additional File 4 The cis-regulatory elements in promoters of tomato RING domain genes
Gene ID	Light Response	Stress Response	Growth and Development
Solyc01g006910	Box II, MRE, G-box, LAMP-element, Box 4, GATA-motif, G-Box	CGTCA-motif, TGA-element, TGACG-motif, ARE, TCA-element, ERE, ABRE, TGA-box, WUN-motif	GCN4_motif, circadian
Solyc01g008800	Box II, GT1-motif, GTGGC-motif, G-box, 3-AF1 binding site, Box 4, GATA-motif, AAAC-motif	CGTCA-motif, W box, TGACG-motif, ARE, TCA-element, ERE, LTR, ABRE, MBS	O2-site
Solyc01g010880	Box II, GC-motif, GT1-motif, TCT-motif, G-box, Box 4, Sp1, GATA-motif, G-Box, TCCC-motif	CGTCA-motif, W box, GARE-motif, TGACG-motif, AuxRE, ARE, ERE, ABRE, WUN-motif	CCGTCC-box, GCN4_motif
Solyc01g011030	GT1-motif, TCT-motif, Box 4, GA-motif, G-Box, TCCC-motif, AE-box	P-box, W box, ARE, TCA-element, ABRE, WUN-motif, MBS	CAT-box
Solyc01g020190	GT1-motif, MRE, TCT-motif, chs-CMA1a, G-box, Box 4, I-box, G-Box, GATA-motif, Gap-box, AE-box	CGTCA-motif, TGA-element, TGACG-motif, ARE, TCA-element, ERE, ABRE, TC-rich repeats
Solyc01g044307	GT1-motif, TCT-motif, G-box, LAMP-element, Box 4, GA-motif, G-Box	CGTCA-motif, GARE-motif, TGACG-motif, LTR, ABRE, WUN-motif, MBS, TC-rich repeats
Solyc01g066430	GT1-motif, MRE, TCT-motif, 3-AF1 binding site, Box 4, TCCC-motif	CGTCA-motif, TGACG-motif, ARE, ERE, LTR, WUN-motif
Solyc01g067800	AE-box, G-Box, GT1-motif, Box 4	ERE, LTR, ABRE, TC-rich repeats, MBSI	CCGTCC-box
Solyc01g080080	TCT-motif, G-box, Box 4, GA-motif, GATA-motif	CGTCA-motif, GARE-motif, TGACG-motif, ARE, TCA-element, ERE, ABRE, WUN-motif	CCGTCC-box, O2-site, CAT-box, HD-Zip 1, AC-I
Solyc01g080430	GT1-motif, MRE, G-box, ATCT-motif, Box 4, G-Box, Gap-box, AE-box	TATC-box, ARE, ERE, ABRE, WUN-motif	O2-site
Solyc01g081040	GT1-motif, MRE, G-box, Box 4, GATA-motif, AE-box	P-box, CGTCA-motif, W box, TGACG-motif, ARE, ABRE, MBS	circadian
Solyc01g087030	GT1-motif, MRE, chs-CMA1a, G-box, Box 4, I-box, G-Box, Box III	CGTCA-motif, W box, TGACG-motif, TATC-box, ARE, ABRE, TC-rich repeats	HD-Zip 1, O2-site, CAT-box
Solyc01g087210	GC-motif, TCT-motif, G-box, Box 4, I-box, GATA-motif	GARE-motif, ARE, TCA-element, ERE, ABRE
Solyc01g088450	ATC-motif, chs-CMA1a, LAMP-element, Box 4, G-Box, AE-box	CGTCA-motif, TGA-element, GARE-motif, TGACG-motif, TATC-box, ERE, LTR, ABRE, WUN-motif, MBSI	HD-Zip 1, circadian
Solyc01g088630	ATC-motif, chs-CMA1a, G-box, ATCT-motif, Box 4, GA-motif, Gap-box	CGTCA-motif, W box, GARE-motif, TGACG-motif, ARE, TCA-element, ERE, ABRE, WUN-motif, MBS	O2-site, GCN4_motif
Solyc01g090225	ACE, AT1-motif, GT1-motif, chs-CMA2a, Box 4, GATA-motif	CGTCA-motif, WUN-motif, ERE, TGACG-motif	CAT-box
Solyc01g091600	GT1-motif, TCT-motif, G-box, LAMP-element, Box 4, G-Box	CGTCA-motif, TGACG-motif, ARE, TCA-element, ERE, LTR, ABRE, WUN-motif
Solyc01g091770	AT1-motif	ARE
Solyc01g094840	GT1-motif, TCT-motif, Box 4, GATA-motif, G-Box, AE-box	P-box, GARE-motif, ARE, AuxRE, ABRE	CAT-box
Solyc01g095090	GT1-motif, G-box, Box 4, GA-motif, G-Box	CGTCA-motif, TGACG-motif, ARE, TCA-element, ERE, ABRE, TC-rich repeats	HD-Zip 1, circadian
Solyc01g095180	Box II, chs-Unit 1 m1, GT1-motif, TCT-motif, G-box, ATCT-motif, Box 4, I-box, G-Box, GATA-motif, AE-box	CGTCA-motif, TGACG-motif, ABRE, MBS, TC-rich repeats	circadian
Solyc01g095810	G-box, 3-AF1 binding site, Box 4, G-Box, AE-box	P-box, CGTCA-motif, W box, TGACG-motif, ARE, LTR, ABRE, MBS, TC-rich repeats	O2-site
Solyc01g095820	TCCC-motif, GT1-motif, TCT-motif, Box 4	CGTCA-motif, AuxRR-core, TGACG-motif, ARE, TATC-box, TCA-element, ERE, WUN-motif, MBS, TC-rich repeats, MBSI
Solyc01g095830	GT1-motif, MRE, TCT-motif, G-box, LAMP-element, Box 4, GATA-motif, G-Box, GA-motif	ARE, TCA-element, ERE, ABRE, WUN-motif, MBSI
Solyc01g095840	G-box, I-box, G-Box, Box 4	P-box, CGTCA-motif, TGACG-motif, ARE, TCA-element, ERE, ABRE, TC-rich repeats, MBSI	circadian
Solyc01g095850	ATC-motif, GT1-motif, TCT-motif, G-box, Box 4, Gap-box, AE-box	P-box, CGTCA-motif, TGACG-motif, ARE, LTR, MBS
Solyc01g096490	GT1-motif, chs-CMA1a, Box 4, GATA-motif, AE-box	CGTCA-motif, TGA-element, TGACG-motif, ARE, TCA-element, ERE, TC-rich repeats	AC-I, O2-site, circadian
Solyc01g096650	GT1-motif, TCT-motif, LAMP-element, ATCT-motif, Box 4, G-Box	P-box, CGTCA-motif, TGACG-motif, ARE, ERE, ABRE, WUN-motif, MBS	GCN4_motif, MSA-like
Solyc01g098725	AT1-motif, GT1-motif, TCT-motif, chs-CMA2a, Box 4, I-box, TCCC-motif, AE-box	WUN-motif, MBS, LTR	circadian
Solyc01g098750	GT1-motif, TCT-motif, G-box, ATCT-motif, 3-AF1 binding site, Box 4, AE-box	P-box, CGTCA-motif, AuxRR-core, TGACG-motif, ARE, TCA-element, ERE, LTR, ABRE, MBS	circadian
Solyc01g100095	Box II, TCT-motif, MRE, Box 4, I-box, G-Box, TCCC-motif, GATA-motif, GA-motif	CGTCA-motif, TGACG-motif, TCA-element, ERE, ABRE	GCN4_motif
Solyc01g100100	Box II, TCT-motif, G-box, Box 4, I-box, GA-motif, AE-box	W box, GARE-motif, ERE, ABRE, WUN-motif, MBS	HD-Zip 1, CCGTCC-box, GCN4_motif
Solyc01g100130	I-box, LAMP-element, GT1-motif, Box 4	TGA-element, GARE-motif, ARE, ERE, LTR, MBS, TC-rich repeats	CAT-box
Solyc01g102265	GT1-motif, TCT-motif, chs-CMA1a, G-box, Box 4, I-box, GATA-motif, GA-motif	P-box, ARE, TCA-element, ERE, MBS, TC-rich repeats
Solyc01g104260	G-box, TCT-motif, Box 4	CGTCA-motif, TGA-element, TGACG-motif, ARE, ERE, ABRE	CAT-box
Solyc01g105610	G-box, GT1-motif, MRE, Box 4	P-box, TGACG-motif, TATC-box, ARE, TCA-element, ABRE, TC-rich repeats	HD-Zip 1, CCGTCC-box, O2-site
Solyc01g105620	G-box, GT1-motif, MRE, Box 4	P-box, TGACG-motif, TATC-box, ARE, TCA-element, ABRE, TC-rich repeats	HD-Zip 1, CCGTCC-box, O2-site
Solyc01g107150	G-box, LS7, Box 4, GA-motif, G-Box	CGTCA-motif, TGACG-motif, ARE, ERE, ABRE, WUN-motif	HD-Zip 1
Solyc01g107290	TCT-motif, MRE, G-box, Box 4, TCCC-motif, Box III, AE-box	GARE-motif, ARE	GCN4_motif, CAT-box
Solyc01g107880	GT1-motif, TCT-motif, G-box, Box 4, I-box, G-Box, GATA-motif, AE-box	CGTCA-motif, W box, TGA-element, TGACG-motif, ARE, TCA-element, ERE, ABRE
Solyc01g107930	GT1-motif, MRE, TCT-motif, LAMP-element, Box 4, GATA-motif, TCCC-motif, AE-box	CGTCA-motif, W box, TGACG-motif, ARE, TCA-element, ERE, WUN-motif, MBS, TC-rich repeats	GCN4_motif, circadian, CAT-box
Solyc01g107940	GT1-motif, TCT-motif, G-box, Box 4, Sp1, GATA-motif, TCCC-motif, Gap-box, AE-box	P-box, W box, GARE-motif, TATC-box, ARE, TCA-element, ABRE, WUN-motif, MBS
Solyc01g109200	ATC-motif, GT1-motif, Box 4, G-Box, AAAC-motif, AE-box	MBS, LTR, ARE, ABRE	O2-site, circadian, CAT-box
Solyc01g109280	AT1-motif, G-box, Box 4, I-box, GATA-motif, Box III	CGTCA-motif, TGA-element, GARE-motif, TGACG-motif, ARE, ERE, ABRE, WUN-motif, MBS, TC-rich repeats, MBSI
Solyc01g109820	GT1-motif, TCT-motif, Box 4	P-box, ARE, TCA-element, ABRE, WUN-motif, TC-rich repeats, MBSI
Solyc01g109910	TCT-motif, MRE, Box 4, I-box, G-Box, GATA-motif	P-box, TGA-element, GARE-motif, ARE, ERE, LTR, ABRE, WUN-motif, TC-rich repeats	CCGTCC-box, CAT-box
Solyc01g111610	ACE, TCT-motif, ATCT-motif, Box 4, GA-motif	CGTCA-motif, AuxRR-core, TGACG-motif, ARE, TCA-element, ERE, WUN-motif, TC-rich repeats	circadian, CAT-box
Solyc01g006190	ATCT-motif, Box 4, Sp1, I-box, G-Box, GATA-motif, AE-box	P-box, CGTCA-motif, TGACG-motif, ARE, ERE, LTR, WUN-motif, MBS	circadian, CAT-box
Solyc01g008810	Box II, GT1-motif, GTGGC-motif, G-box, 3-AF1 binding site, Box 4, GATA-motif, AAAC-motif	CGTCA-motif, W box, TGACG-motif, ARE, TCA-element, ERE, LTR, ABRE, MBS	O2-site
Solyc01g009000	ATC-motif, MRE, TCT-motif, G-box, 3-AF1 binding site, Box 4, G-Box, TCCC-motif	P-box, W box, TGA-element, AuxRR-core, TATC-box, ARE, TCA-element, ERE, LTR, ABRE, WUN-motif	CCGTCC-box, O2-site, circadian
Solyc01g016410	TCT-motif, MRE, G-box, G-Box, AE-box	CGTCA-motif, W box, TGACG-motif, ARE, ABRE, MBS, TC-rich repeats	GCN4_motif
Solyc01g050040	ACE, TCT-motif, MRE, Box 4, I-box, G-Box, AE-box	ARE, TCA-element, ERE, LTR, ABRE, WUN-motif, TC-rich repeats
Solyc01g067360	TCT-motif, 3-AF1 binding site, Box 4, I-box, G-Box, GATA-motif	P-box, TATC-box, TCA-element, ABRE, WUN-motif
Solyc01g068390	GT1-motif, MRE, TCT-motif, G-box, Box 4, G-Box	P-box, W box, ARE, TATC-box, ERE, LTR, ABRE, WUN-motif, TC-rich repeats
Solyc01g073900	GT1-motif, MRE, G-box, Box 4, Gap-box	CGTCA-motif, W box, TGACG-motif, ARE, ERE, ABRE, TC-rich repeats	circadian
Solyc01g079530	ACE, AT1-motif, GT1-motif, MRE, TCT-motif, Box 4, I-box	CGTCA-motif, AuxRR-core, TGACG-motif, TCA-element, ERE, ABRE, WUN-motif
Solyc01g088440	GA-motif, G-box, Box 4	CGTCA-motif, TGACG-motif, ARE, TATC-box, ERE, ABRE, WUN-motif, TC-rich repeats	O2-site
Solyc01g088640	MRE, G-box, LAMP-element, Box 4, Gap-box, AE-box	ARE, LTR, ABRE, WUN-motif, MBS
Solyc01g095860	GT1-motif, MRE, TCT-motif, G-box, G-Box	P-box, GARE-motif, ARE, TCA-element, LTR, ABRE, WUN-motif, MBS	HD-Zip 1, O2-site
Solyc01g098760	ATC-motif, GT1-motif, MRE, GTGGC-motif, TCT-motif, G-box, 3-AF1 binding site, Box 4, AE-box	CGTCA-motif, W box, AuxRR-core, TGACG-motif, TATC-box, ARE, TCA-element, ERE, ABRE, WUN-motif, TC-rich repeats	GCN4_motif, circadian
Solyc01g098830	GT1-motif, TCT-motif, G-box, Box 4, G-Box, Gap-box, AE-box	P-box, CGTCA-motif, W box, GARE-motif, TGACG-motif, TATC-box, ARE, ABRE, WUN-motif, MBS, TC-rich repeats	O2-site
Solyc01g099790	GT1-motif, TCT-motif, Box 4	P-box, AuxRR-core, ARE, TCA-element, ERE, MBS, TC-rich repeats	CCGTCC-box
Solyc01g103980	AT1-motif, GC-motif, GT1-motif, TCT-motif, chs-CMA1a, G-box, ATCT-motif, Box 4, GATA-motif	P-box, CGTCA-motif, TGACG-motif, ARE, ERE, LTR, ABRE, MBS, MBSI	O2-site
Solyc01g109340	Box II, GT1-motif, MRE, TCT-motif, LAMP-element, G-box, Box 4, I-box, G-Box, TCCC-motif, GATA-motif	CGTCA-motif, W box, DRE, TGACG-motif, TATC-box, ARE, ERE, ABRE, TGA-box, MBS, TC-rich repeats	GCN4_motif, CAT-box
Solyc01g110090	ATCT-motif, TCT-motif, Box 4	ERE, TC-rich repeats
Solyc02g030466	MRE, GT1-motif, Gap-box, Box 4	WUN-motif, TATC-box, ARE	O2-site, CAT-box
Solyc02g032337	chs-CMA1a, Box 4, I-box, G-Box, Box III, GATA-motif	P-box, CGTCA-motif, W box, TGA-element, TGACG-motif, ARE, ERE, LTR, ABRE, MBS, TC-rich repeats	GCN4_motif
Solyc02g032340	TCT-motif, MRE, chs-CMA1a, G-box, GATA-motif	P-box, ARE, ERE, LTR, ABRE	CAT-box
Solyc02g032370	GT1-motif, TCT-motif, Box 4, I-box, GATA-motif, AAAC-motif	CGTCA-motif, TGACG-motif, ARE, ERE, WUN-motif, TC-rich repeats	circadian
Solyc02g065620	GT1-motif, MRE, TCT-motif, chs-CMA1a, Box 4, G-Box, AE-box	CGTCA-motif, TGA-element, TGACG-motif, ARE, LTR, ABRE, TC-rich repeats	RY-element, CAT-box
Solyc02g065650	L-box, TCT-motif, G-box, 3-AF1 binding site, Box 4, I-box, GATA-motif, GA-motif, AE-box	P-box, GARE-motif, ARE, TCA-element, ERE, LTR, ABRE	circadian, CAT-box
Solyc02g065720	GT1-motif, ATC-motif, TCT-motif, Box 4, GATA-motif, Gap-box	P-box, TGA-element, TGACG-motif, TCA-element, LTR, MBS, TC-rich repeats	O2-site, GCN4_motif, CAT-box
Solyc02g067260	ACE, GT1-motif, TCT-motif, G-box, Box 4, I-box, G-Box, GATA-motif, GA-motif	TCA-element, MBS, ERE, ABRE	O2-site, GCN4_motif
Solyc02g067680	G-box, GATA-motif, G-Box, TCT-motif	P-box, CGTCA-motif, TGACG-motif, ARE, TCA-element, ABRE, TC-rich repeats, MBSI	CCGTCC-box
Solyc02g067700	MRE, G-box, 3-AF1 binding site, Box 4, I-box, GA-motif, AE-box	CGTCA-motif, W box, TGACG-motif, ARE, TCA-element, ERE, ABRE, WUN-motif	RY-element, GCN4_motif
Solyc02g067970	GT1-motif, MRE, G-box, I-box, G-Box, Box III, GATA-motif, AE-box	P-box, W box, TGA-element, ARE, TCA-element, ABRE, MBS, TC-rich repeats	GCN4_motif, CAT-box
Solyc02g069180	TCT-motif, MRE, chs-CMA1a, chs-CMA2a, G-box, ATCT-motif, Box 4, GATA-motif, G-Box	ERE, LTR, ARE, ABRE
Solyc02g072240	GT1-motif, MRE, ATCT-motif, Box 4, AE-box	ARE, TCA-element, ERE, WUN-motif, TC-rich repeats	GCN4_motif, circadian, CAT-box
Solyc02g078320	GC-motif, TCT-motif, G-box, 3-AF1 binding site, Box 4, Sp1, I-box, GATA-motif, TCCC-motif, AE-box	P-box, CGTCA-motif, W box, GARE-motif, TGACG-motif, ARE, ABRE, TC-rich repeats	HD-Zip 1
Solyc02g078460	AT1-motif, GT1-motif, TCT-motif, G-box, Box 4, I-box, G-Box, GATA-motif, GA-motif	P-box, CGTCA-motif, W box, AuxRR-core, TGACG-motif, ERE, LTR, ABRE	O2-site, circadian, CAT-box
Solyc02g079300	AE-box, ATC-motif, TCT-motif, Box 4	CGTCA-motif, GARE-motif, TGACG-motif, WUN-motif, MBS, TC-rich repeats	CCGTCC-box, GCN4_motif, circadian
Solyc02g081180	GT1-motif, MRE, TCT-motif, G-box, ATCT-motif, Box 4, G-Box, Gap-box, AE-box	CGTCA-motif, W box, TGACG-motif, ARE, ABRE, WUN-motif	CCGTCC-box, CAT-box
Solyc02g082420	GT1-motif, G-box, ATCT-motif, Box 4, I-box, G-Box, GA-motif, AE-box	DRE, ARE, TCA-element, ERE, ABRE	circadian
Solyc02g083527	AT1-motif, TCT-motif, G-box, ATCT-motif, Box 4, I-box	CGTCA-motif, W box, TGA-element, GARE-motif, TGACG-motif, ARE, LTR, ABRE, WUN-motif, MBS	CCGTCC-box, O2-site
Solyc02g083660	I-box, G-box, LAMP-element, Box 4	P-box, MBS, TGA-element, ABRE	CCGTCC-box, CAT-box
Solyc02g085270	GT1-motif, TCT-motif, chs-CMA1a, G-box, ATCT-motif, Box 4, GA-motif, AE-box	P-box, CGTCA-motif, W box, TGA-element, TGACG-motif, ARE, TCA-element, ERE, ABRE, MBS	HD-Zip 1, CCGTCC-box, GCN4_motif
Solyc02g087040	GTGGC-motif, ATCT-motif, TCT-motif, Box 4	CGTCA-motif, TGA-element, TGACG-motif, ARE, TCA-element, ERE, WUN-motif, MBS, TC-rich repeats
Solyc02g088570	GT1-motif, G-box, Box 4, I-box, G-Box, GATA-motif, GA-motif	P-box, CGTCA-motif, TGA-element, TGACG-motif, TATC-box, ARE, TCA-element, LTR, ABRE, WUN-motif	GCN4_motif, CAT-box
Solyc02g089240	GA-motif, Box 4, TCT-motif, GATT-motif	TGA-element, ARE, TCA-element, ERE, LTR, WUN-motif	AC-I, CAT-box
Solyc02g089410	TCCC-motif, ATCT-motif, Box 4	P-box, ERE, WUN-motif, TC-rich repeats, MBSI
Solyc02g089870	chs-CMA1a, G-Box, MRE, Box 4	P-box, CGTCA-motif, GARE-motif, TGACG-motif, TATC-box, ARE, ABRE, WUN-motif	CAT-box
Solyc02g091720	GT1-motif, MRE, GTGGC-motif, G-box, Box 4, GATA-motif	P-box, CGTCA-motif, TGA-element, GARE-motif, TGACG-motif, ARE, TCA-element
Solyc02g093520	GT1-motif, TCT-motif, G-box, Box 4, Sp1, I-box, G-Box, GATA-motif, AE-box	P-box, W box, TGA-element, ARE, TCA-element, ABRE, WUN-motif, MBS
Solyc02g094510	TCT-motif, ATCT-motif, Box 4, GA-motif, I-box, GATA-motif, AE-box	CGTCA-motif, W box, TGACG-motif, ARE, TCA-element, ERE, LTR, TC-rich repeats	GCN4_motif, AC-II, circadian
Solyc02g014170	TCT-motif, GT1-motif, GATA-motif, TCCC-motif, AE-box	P-box, CGTCA-motif, TGACG-motif, ARE, TATC-box, TCA-element, LTR, WUN-motif	CAT-box
Solyc02g031710	AT1-motif, GT1-motif, G-box, Box 4, I-box, G-Box, GATA-motif, AAAC-motif	CGTCA-motif, TGACG-motif, TCA-element, ERE, ABRE, WUN-motif	GCN4_motif, circadian, CAT-box
Solyc02g032430	GT1-motif, TCT-motif, G-box, Box 4, I-box, GATA-motif, AAAC-motif, AE-box	P-box, CGTCA-motif, W box, TGACG-motif, ARE, ERE, ABRE, WUN-motif, TC-rich repeats	circadian
Solyc02g038770	AT1-motif, TCT-motif, GT1-motif, MRE, ATCT-motif, Box 4	CGTCA-motif, TGA-element, TGACG-motif, ARE, MBS, TC-rich repeats	O2-site, GCN4_motif
Solyc02g050280	GT1-motif, Box 4, I-box, G-Box, GATA-motif	CGTCA-motif, W box, TGACG-motif, ARE, ERE, ABRE, WUN-motif	RY-element, circadian
Solyc02g062040	G-box, I-box, G-Box, Box 4	P-box, CGTCA-motif, AuxRR-core, TGACG-motif, TCA-element, ERE, LTR, ABRE, MBS, MBSI	O2-site, circadian, CAT-box
Solyc02g065540	MRE, G-box, Box 4, Sp1, TCCC-motif	P-box, W box, GARE-motif, TCA-element, LTR, ABRE, WUN-motif	CCGTCC-box, CAT-box
Solyc02g067270	ACE, GT1-motif, TCT-motif, G-box, Box 4, I-box, G-Box, GATA-motif, GA-motif	TCA-element, MBS, ERE, ABRE	O2-site, GCN4_motif
Solyc02g067280	GT1-motif, TCT-motif, Box 4, GATA-motif, GA-motif, Box III, AE-box	P-box, CGTCA-motif, W box, TGA-element, AuxRR-core, TGACG-motif, SARE	circadian, CCGTCC-box, O2-site, RY-element, CAT-box
Solyc02g069230	GT1-motif, chs-Unit 1 m1, MRE, G-box, ATCT-motif, Box 4, GATA-motif	P-box, CGTCA-motif, TGACG-motif, ARE, ABRE, MBS	O2-site, AACA_motif, CAT-box
Solyc02g069470	AT1-motif, ATC-motif, GT1-motif, TCT-motif, chs-CMA1a, ATCT-motif, Box 4, GATA-motif, G-Box	P-box, WUN-motif, ARE, ABRE
Solyc02g069760	GC-motif, chs-CMA2a, G-box, Box 4, Sp1, GATA-motif, TCCC-motif	ARE, ERE, ABRE, WUN-motif, MBS	CAT-box
Solyc02g069880	GT1-motif, MRE, chs-CMA1a, G-box, Box 4, GATA-motif, G-Box, AE-box	CGTCA-motif, W box, GARE-motif, TGACG-motif, ARE, ERE, ABRE, TC-rich repeats
Solyc02g072270	G-box, GATA-motif, G-Box, Box 4	CGTCA-motif, GARE-motif, TGACG-motif, TCA-element, ERE, ABRE, MBS	circadian
Solyc02g079400	AT1-motif, GT1-motif, G-box, ATCT-motif, Box 4, Sp1, GA-motif, Gap-box, AE-box	CGTCA-motif, W box, GARE-motif, TGACG-motif, ABRE, WUN-motif	NON-box, CCGTCC-box, O2-site, CAT-box
Solyc02g082100	GT1-motif, MRE, TCT-motif, chs-CMA2a, LAMP-element, 3-AF1 binding site, Box 4, I-box, GATA-motif, TCCC-motif, AE-box	CGTCA-motif, W box, GARE-motif, TGACG-motif, TCA-element, ERE, LTR, WUN-motif, MBS, TC-rich repeats	CCGTCC-box, CAT-box
Solyc02g082400	AT1-motif, GT1-motif, MRE, TCT-motif, G-box, G-Box	P-box, CGTCA-motif, TGACG-motif, ARE, TCA-element, ERE, ABRE	CCGTCC-box, GCN4_motif
Solyc02g082890	GT1-motif, MRE, TCT-motif, 3-AF1 binding site, Box 4, GATA-motif, AE-box	WUN-motif, GARE-motif, ERE, TCA-element	circadian, CAT-box
Solyc02g083400	ATC-motif, TCT-motif, GTGGC-motif, ATCT-motif, Box 4, GATA-motif, I-box	P-box, CGTCA-motif, TGACG-motif, ARE, TCA-element, ERE, TGA-box, WUN-motif	circadian, CAT-box
Solyc02g086950	GT1-motif, ATC-motif, MRE, ATCT-motif, AE-box	P-box, CGTCA-motif, TGACG-motif, ARE, LTR, WUN-motif	CCGTCC-box
Solyc02g088030	ATC-motif, MRE, ATCT-motif, Box 4, TCCC-motif, AE-box	CGTCA-motif, TGACG-motif, ARE, ERE, LTR, TC-rich repeats
Solyc02g091230	GT1-motif, TCT-motif, G-box, I-box, G-Box, GATA-motif, GA-motif	CGTCA-motif, TGACG-motif, TATC-box, ARE, TCA-element, ERE, ABRE, WUN-motif, MBS
Solyc02g091710	GT1-motif, TCT-motif, chs-CMA1a, G-box, Box 4, I-box, G-Box, AE-box	W box, GARE-motif, ARE, TCA-element, ERE, ABRE, MBS	CCGTCC-box, CAT-box
Solyc02g092810	AT1-motif, GT1-motif, MRE, TCT-motif, G-box, Box 4, GATA-motif, G-Box	P-box, CGTCA-motif, TGACG-motif, ERE, LTR, ABRE, WUN-motif	AC-I
Solyc03g005460	GT1-motif, MRE, TCT-motif, G-box, LAMP-element, ATCT-motif, Box 4, GATA-motif, G-Box, GA-motif	CGTCA-motif, TGA-element, TGACG-motif, ARE, TCA-element, ERE, ABRE, WUN-motif	circadian, CAT-box
Solyc03g026060	AE-box, G-box, 3-AF1 binding site, Box 4	P-box, CGTCA-motif, W box, TGACG-motif, ARE, TCA-element, ERE, ABRE, WUN-motif, MBS, TC-rich repeats	GCN4_motif, circadian
Solyc03g033330	I-box, MRE, Box 4	CGTCA-motif, AuxRR-core, TGACG-motif, ARE, WUN-motif, TC-rich repeats
Solyc03g033630	GT1-motif, TCT-motif, G-box, ATCT-motif, Box 4, G-Box, AE-box	CGTCA-motif, TGACG-motif, ARE, TATC-box, TCA-element, ERE, ABRE	circadian
Solyc03g034450	ATC-motif, GT1-motif, TCT-motif, chs-CMA1a, G-box, ATCT-motif, Box 4, I-box, G-Box, GATA-motif	CGTCA-motif, W box, TGA-element, TGACG-motif, ARE, ERE, ABRE, WUN-motif
Solyc03g034457	GT1-motif, ATC-motif, Box 4	CGTCA-motif, W box, TGACG-motif, ARE, ERE, ABRE, WUN-motif	CCGTCC-box
Solyc03g042520	G-box, GA-motif, G-Box, Box 4	W box, ARE, ERE, ABRE, WUN-motif, MBS	GCN4_motif
Solyc03g043870	AT1-motif, chs-CMA2b, GT1-motif, MRE, G-box, Box 4	CGTCA-motif, TGACG-motif, ARE, LTR, MBS	circadian
Solyc03g059420	GATA-motif, TCCC-motif, MRE, Box 4	CGTCA-motif, W box, TGA-element, AuxRR-core, TGACG-motif, ARE, TCA-element, ERE, LTR, ABRE, TGA-box, WUN-motif	CCGTCC-box, GCN4_motif, MSA-like
Solyc03g078230	Box II, GT1-motif, TCT-motif, G-box, 3-AF1 binding site, Box 4, I-box, G-Box, ACA-motif	P-box, CGTCA-motif, TGA-element, TGACG-motif, TCA-element, ABRE, MBS, TC-rich repeats	O2-site, AACA_motif, circadian, CAT-box
Solyc03g083460	TCT-motif, LAMP-element, ATCT-motif, Box 4, GATA-motif, Box III, AE-box	CGTCA-motif, W box, TGA-element, TGACG-motif, ARE, WUN-motif, MBS	O2-site, CAT-box
Solyc03g095680	GT1-motif, TCT-motif	ARE
Solyc03g096003	G-box, I-box, G-Box, Box 4	CGTCA-motif, W box, TGACG-motif, TCA-element, ABRE, WUN-motif, MBS	O2-site, GCN4_motif, circadian, CAT-box
Solyc03g111510	GT1-motif, chs-CMA1a, Box 4, I-box, GATA-motif	WUN-motif, TCA-element, ERE, ABRE	HD-Zip 1
Solyc03g112340	AT1-motif, GT1-motif, G-box, ATCT-motif, Box 4, G-Box	TCA-element, ERE, LTR, ABRE, WUN-motif	circadian
Solyc03g113350	AT1-motif, GC-motif, TCT-motif, MRE, chs-CMA1a, G-box, Box 4, I-box, G-Box	P-box, CGTCA-motif, W box, TGACG-motif, ARE, ERE, LTR, ABRE, WUN-motif, MBS	CCGTCC-box, MSA-like, AC-II, AC-I
Solyc03g113700	GT1-motif, G-box, ATCT-motif, Box 4, GATA-motif, G-Box, Gap-box	P-box, CGTCA-motif, TGACG-motif, SARE, ARE, TCA-element, ERE, ABRE, TC-rich repeats	O2-site, GCN4_motif
Solyc03g114270	GT1-motif, MRE, TCT-motif, G-box, LS7, Box 4, I-box, G-Box, GATA-motif	CGTCA-motif, GARE-motif, TGACG-motif, ARE, ERE, LTR, ABRE, MBS	O2-site, circadian
Solyc03g114280	AT1-motif, TCT-motif, G-box, Box 4, GATA-motif, G-Box, AE-box	CGTCA-motif, W box, TGACG-motif, AuxRE, TCA-element, ABRE, TC-rich repeats	HD-Zip 1, O2-site
Solyc03g118425	GT1-motif, TCT-motif, G-box, LAMP-element, Box 4, I-box, G-Box, TCCC-motif	CGTCA-motif, TGA-element, TGACG-motif, ARE, TCA-element, ERE, ABRE	circadian
Solyc03g118840	GC-motif, GT1-motif, MRE, TCT-motif, G-box, Box 4, I-box, G-Box, TCCC-motif, GATA-motif, Gap-box	W box, ARE, TATC-box, TCA-element, ERE, LTR, ABRE	O2-site
Solyc03g120520	GT1-motif, TCT-motif, Box 4, I-box, AE-box	P-box, ARE
Solyc03g123680	AT1-motif, TCT-motif, chs-CMA2a, ATCT-motif, 3-AF1 binding site, Box 4, GATA-motif, TCCC-motif	W box, TGA-element, ARE, ERE, LTR	O2-site
Solyc03g005490	I-box, G-box, GT1-motif, Box 4	CGTCA-motif, AuxRR-core, TGACG-motif, ARE, ERE, LTR, ABRE, WUN-motif	circadian
Solyc03g005970	GT1-motif, MRE, TCT-motif, G-box, LAMP-element, Box 4, G-Box	CGTCA-motif, W box, TGACG-motif, ARE, TCA-element, ERE, ABRE, WUN-motif, MBSI
Solyc03g006060	TCT-motif, G-box, 3-AF1 binding site, Box 4, GATA-motif, G-Box	CGTCA-motif, W box, GARE-motif, TGACG-motif, ARE, TCA-element, ERE, ABRE, TGA-box, WUN-motif	AC-I, O2-site, CAT-box
Solyc03g006570	GT1-motif, MRE, chs-CMA1a, Box 4, GATA-motif, GA-motif, AE-box	P-box, TGA-element, AuxRR-core, ARE, ERE, WUN-motif, MBSI
Solyc03g026150	GT1-motif, TCT-motif, G-box, ATCT-motif, Box 4, GATA-motif, G-Box	P-box, W box, ARE, ERE, LTR, ABRE, WUN-motif	HD-Zip 1
Solyc03g031830	ATC-motif, TCT-motif, chs-CMA2a, Box 4, Sp1, GA-motif	P-box, CGTCA-motif, ERE, TGACG-motif	circadian
Solyc03g032060	GT1-motif, TCT-motif, G-box, LAMP-element, Box 4, GATA-motif, G-Box	P-box, CGTCA-motif, TGACG-motif, ARE, ERE, ABRE, MBS
Solyc03g036460	chs-CMA2a, G-box, Box 4, Sp1, G-Box	W box, TGACG-motif, ARE, TATC-box, ABRE, WUN-motif, MBS	CCGTCC-box, CAT-box
Solyc03g044277	TCT-motif, Box 4, GATA-motif, Box III, Gap-box, AE-box	W box, GARE-motif, ARE, ERE, MBS	O2-site, GCN4_motif, circadian, CAT-box
Solyc03g071550	G-box, TCT-motif, MRE, Box 4	P-box, CGTCA-motif, TGACG-motif, ARE, TCA-element, ABRE, MBS	CAT-box
Solyc03g095450	TCT-motif, MRE, chs-CMA1a, Box 4, I-box, G-Box, TCCC-motif, AE-box	P-box, CGTCA-motif, TGACG-motif, ARE, TCA-element, ERE, ABRE, WUN-motif, MBS	CCGTCC-box, O2-site
Solyc03g096935	AT1-motif, Box II, MRE, G-box, Box 4, I-box, G-Box, TCCC-motif	CGTCA-motif, W box, GARE-motif, TGACG-motif, ERE, ABRE, MBS	CAT-box
Solyc03g098590	AT1-motif, TCT-motif, MRE, chs-CMA1a, LAMP-element, G-box, ATCT-motif, Box 4, GATA-motif, G-Box, ACA-motif	CGTCA-motif, TGACG-motif, ARE, TATC-box, ABRE, WUN-motif	O2-site, circadian, CAT-box
Solyc03g111870	GT1-motif, ATCT-motif, Box 4, Sp1, I-box, G-Box, AE-box	CGTCA-motif, W box, TGACG-motif, ARE, ABRE, WUN-motif	O2-site, GCN4_motif
Solyc03g114090	GT1-motif, TCT-motif, GTGGC-motif, G-box, ATCT-motif, Box 4, G-Box, Box III	W box, GARE-motif, ARE, TATC-box, LTR, ABRE, MBS
Solyc03g114190	AT1-motif, GT1-motif, TCT-motif, Box 4, GA-motif, AE-box, chs-CMA2c	CGTCA-motif, TGACG-motif, ARE, TCA-element, ERE, LTR, WUN-motif, TC-rich repeats	circadian
Solyc03g114680	GT1-motif, MRE, G-box, Box 4, I-box, G-Box, GATA-motif, AE-box	P-box, ARE, ABRE, WUN-motif, MBS, TC-rich repeats	CCGTCC-box, O2-site
Solyc03g115720	GT1-motif, MRE, GTGGC-motif, G-box, Box 4, GATA-motif, G-Box	MBS, ERE, TGA-element, ABRE	O2-site
Solyc03g115920	GC-motif, G-box, TCT-motif, LAMP-element	CGTCA-motif, TGACG-motif, ERE, LTR, ABRE, WUN-motif, MBS, TC-rich repeats	O2-site, CAT-box
Solyc03g116030	AT1-motif, GT1-motif, TCT-motif, chs-CMA1a, G-box, Box 4, GATA-motif, G-Box, AE-box	P-box, TGA-element, ARE, ABRE, WUN-motif	GCN4_motif
Solyc03g117660	GT1-motif, TCT-motif, ATCT-motif, Box 4, Gap-box, chs-CMA2c	GARE-motif, ERE, LTR, ARE	circadian
Solyc03g119760	AT1-motif, TCT-motif, MRE, Box 4, I-box, GATA-motif	CGTCA-motif, W box, TGACG-motif, ARE, ERE, WUN-motif, MBS, TC-rich repeats	CCGTCC-box
Solyc03g120000	GT1-motif, G-box, Box 4, G-Box, AE-box	P-box, CGTCA-motif, W box, TGA-element, GARE-motif, TGACG-motif, ARE, ERE, LTR, ABRE, WUN-motif	AC-I, O2-site
Solyc03g121690	GT1-motif, TCT-motif, chs-CMA1a, Box 4, I-box, GATA-motif, TCCC-motif	WUN-motif, TCA-element, ERE, ARE	O2-site, circadian, CAT-box
Solyc03g123690	GC-motif, GT1-motif, TCT-motif, ATCT-motif, Box 4, GA-motif, I-box, AE-box	P-box, CGTCA-motif, W box, GARE-motif, TGACG-motif, TATC-box, ARE, ERE, LTR, WUN-motif, MBS, TC-rich repeats
Solyc03g123950	MRE, G-box, Box 4, I-box, AE-box	P-box, CGTCA-motif, W box, TGACG-motif, ARE, ABRE, MBS, TC-rich repeats	O2-site
Solyc04g005740	G-box, G-Box, MRE, Box 4	P-box, TGA-element, TATC-box, ERE, ABRE, WUN-motif	O2-site
Solyc04g005760	GT1-motif, MRE, TCT-motif, G-box, Box 4, G-Box, AE-box	P-box, W box, TGA-element, GARE-motif, TCA-element, ABRE, WUN-motif, TC-rich repeats	circadian, CAT-box
Solyc04g007600	TCT-motif, G-box, ATCT-motif, Box 4, GATA-motif, G-Box, GA-motif, Gap-box, AE-box	P-box, TATC-box, ARE, TCA-element, ERE, ABRE	circadian, CAT-box
Solyc04g009780	GT1-motif, MRE, G-box, Box 4, TCCC-motif	CGTCA-motif, W box, GARE-motif, TGACG-motif, ARE, TCA-element, ERE, LTR, ABRE, WUN-motif, MBS	circadian
Solyc04g011570	GT1-motif, MRE, TCT-motif, chs-CMA1a, G-box, Box 4, GATA-motif, G-Box, Box III, GA-motif, AE-box	P-box, CGTCA-motif, W box, AuxRR-core, TGACG-motif, TATC-box, ERE, LTR, ABRE, TGA-box, WUN-motif, MBS, TC-rich repeats
Solyc04g011610	GT1-motif, G-box, Box 4, GATA-motif, G-Box, TCCC-motif	GARE-motif, TGACG-motif, ARE, TCA-element, LTR, ABRE, WUN-motif	circadian
Solyc04g014210	TCT-motif, ATCT-motif, Box 4, Gap-box, AE-box	CGTCA-motif, TGA-element, TGACG-motif, ARE, TCA-element, LTR, MBS	GCN4_motif, CAT-box
Solyc04g015280	GATA-motif, GT1-motif, TCT-motif, Box 4	P-box, CGTCA-motif, TGA-element, TGACG-motif, ERE, WUN-motif
Solyc04g049840	GT1-motif, TCT-motif, G-box, LAMP-element, Box 4, I-box, GA-motif, AE-box	CGTCA-motif, TGA-element, AuxRR-core, GARE-motif, TGACG-motif, ARE, TCA-element, ERE, ABRE, WUN-motif	AC-I, circadian
Solyc04g054140	GT1-motif, G-box, Box 4, G-Box, Gap-box	CGTCA-motif, GARE-motif, TGACG-motif, ARE, ERE, ABRE, MBS	circadian
Solyc04g054330	AT1-motif, GT1-motif, G-box, Box 4, G-Box	CGTCA-motif, W box, GARE-motif, TGACG-motif, ARE, ERE, ABRE, WUN-motif, MBS
Solyc04g054650	GT1-motif, TCT-motif, G-box, LAMP-element, GATA-motif, GA-motif, TCCC-motif	P-box, ARE, TATC-box, TCA-element, ABRE, WUN-motif, TC-rich repeats	circadian
Solyc04g058190	GT1-motif, TCT-motif, chs-CMA1a, G-box, Box 4, I-box, GATA-motif	W box, DRE, AuxRR-core, GARE-motif, ARE, ERE, ABRE, WUN-motif	O2-site, circadian
Solyc04g071650	Box II, GT1-motif, MRE, GTGGC-motif, chs-CMA1a, LAMP-element, G-box, 3-AF1 binding site, Box 4, Box III, AE-box	CGTCA-motif, W box, GARE-motif, TGACG-motif, ARE, TCA-element, ERE, ABRE, WUN-motif, MBS	GCN4_motif, CAT-box
Solyc04g072375	4cl-CMA1b, GT1-motif, TCT-motif, G-box, ATCT-motif, Box 4, G-Box, AE-box	P-box, CGTCA-motif, TGACG-motif, ARE, TCA-element, ERE, ABRE, WUN-motif, MBS, TC-rich repeats	O2-site, circadian
Solyc04g074790	GT1-motif, MRE, ATCT-motif, Box 4, Sp1, GA-motif, AE-box	W box, TATC-box, ERE, LTR, ABRE, WUN-motif, TC-rich repeats	CAT-box
Solyc04g076860	GT1-motif, TCT-motif, Box 4, Box III, AE-box	W box, TCA-element, ERE, ARE
Solyc04g078680	Box 4, GA-motif, I-box, G-Box, GATA-motif	CGTCA-motif, W box, GARE-motif, TGACG-motif, ARE, TCA-element, ERE, ABRE	O2-site, circadian, CAT-box
Solyc04g079780	GT1-motif, MRE, TCT-motif, chs-CMA2a, GA-motif, TCCC-motif	P-box, CGTCA-motif, W box, TGACG-motif, ARE, LTR, WUN-motif, MBS, TC-rich repeats
Solyc04g081890	AT1-motif, GT1-motif, TCT-motif, G-box, Box 4, G-Box	CGTCA-motif, W box, TGA-element, TGACG-motif, ERE, ABRE, WUN-motif, TC-rich repeats	O2-site
Solyc04g082690	GT1-motif, TCT-motif, G-box, Box 4, GATA-motif, AE-box	TATC-box, ARE, AuxRE, ERE, LTR, ABRE
Solyc04g007500	AT1-motif, Box II, chs-CMA2a, G-box, Box 4, G-Box	P-box, CGTCA-motif, W box, TGACG-motif, ARE, TCA-element, LTR, ABRE, TC-rich repeats	O2-site
Solyc04g008020	GT1-motif, MRE, TCT-motif, G-box, ATCT-motif, I-box, G-Box, TCCC-motif, GATA-motif, GA-motif, AE-box	CGTCA-motif, W box, TGACG-motif, ARE, TCA-element, ERE, ABRE
Solyc04g009170	chs-CMA2a, G-box, ATCT-motif, Box 4, Sp1, AE-box	CGTCA-motif, TGACG-motif, ERE, LTR, ABRE, WUN-motif	O2-site
Solyc04g009510	GT1-motif, CAG-motif, Box 4, I-box, G-Box	GARE-motif, ERE, ARE, ABRE
Solyc04g014220	TCT-motif, G-box, 3-AF1 binding site, Box 4, GATA-motif	CGTCA-motif, TGA-element, GARE-motif, TGACG-motif, ARE, TCA-element, ERE, ABRE, WUN-motif
Solyc04g049140	TCT-motif, GT1-motif, GTGGC-motif, ATCT-motif, Box 4, Gap-box	P-box, CGTCA-motif, W box, TGA-element, GARE-motif, TGACG-motif, ARE, LTR, ABRE, TC-rich repeats, MBSI	CAT-box
Solyc04g054370	GT1-motif, MRE, G-box, LAMP-element, Box 4, GATA-motif, GA-motif, AE-box	P-box, ERE, ARE, ABRE	GCN4_motif
Solyc04g072790	GT1-motif, TCT-motif, G-box, Box 4, G-Box	CGTCA-motif, W box, TGA-element, TGACG-motif, TATC-box, TCA-element, ERE, ABRE, WUN-motif, MBS	AC-I, GCN4_motif, CAT-box
Solyc04g074820	L-box, ATC-motif, GT1-motif, TCT-motif, chs-CMA1a, G-box, Box 4, I-box, GATA-motif, Gap-box, AE-box	CGTCA-motif, W box, TGACG-motif, TATC-box, ARE, ABRE, WUN-motif	O2-site
Solyc04g077000	GATA-motif, G-box, Box 4	W box, ARE, ERE, ABRE, WUN-motif, MBS, TC-rich repeats	GCN4_motif, CAT-box
Solyc04g078760	AT1-motif, GT1-motif, Box 4, I-box, GA-motif, Gap-box, AE-box	CGTCA-motif, W box, TGACG-motif, ARE, TATC-box, ERE, LTR, WUN-motif, MBS	O2-site
Solyc04g080930	GT1-motif, MRE, TCT-motif, G-box, ATCT-motif, Box 4, AE-box	TGA-element, MBS, LTR, ARE	circadian
Solyc05g005640	GT1-motif, MRE, TCT-motif, G-box, 3-AF1 binding site, GATA-motif, AE-box	CGTCA-motif, TGACG-motif, ARE, ERE, LTR, ABRE	circadian
Solyc05g005790	TCT-motif, chs-CMA1a, G-box, Box 4, I-box, GATA-motif, AE-box	P-box, CGTCA-motif, TGA-element, GARE-motif, TGACG-motif, TCA-element, ERE, LTR, WUN-motif, TC-rich repeats	CCGTCC-box
Solyc05g007670	TCT-motif, chs-CMA2a, G-box, LAMP-element, I-box, G-Box, AE-box	AuxRR-core, LTR, ARE, ABRE	AC-II
Solyc05g007820	G-box, TCCC-motif, Gap-box, Box 4	ERE, ARE	CAT-box
Solyc05g008390	AE-box, G-Box, TCT-motif, Box 4	TCA-element, ERE, ARE, ABRE
Solyc05g008640	GT1-motif, MRE, Box 4, G-Box, TCCC-motif, Gap-box, AE-box	ERE, TATC-box, ABRE	GCN4_motif
Solyc05g009150	MRE, Box 4, GA-motif, I-box, GATA-motif	P-box, ARE, ERE, WUN-motif, MBS	CCGTCC-box
Solyc05g009870	GATA-motif, G-box, GT1-motif, Box 4	TGA-element, AuxRR-core, TGACG-motif, TCA-element, LTR, ABRE, MBS, TC-rich repeats	O2-site, CAT-box
Solyc05g010170	TCT-motif, 3-AF1 binding site, Box 4, GA-motif, G-Box	CGTCA-motif, AuxRR-core, TGACG-motif, TCA-element, ERE, ABRE, WUN-motif, TC-rich repeats	O2-site
Solyc05g012010	TCT-motif, G-box, ATCT-motif, Box 4, ACA-motif, Gap-box, AE-box	CGTCA-motif, GARE-motif, TGACG-motif, ARE, TCA-element, ERE, ABRE, TC-rich repeats
Solyc05g012560	GT1-motif, G-box, Box 4, Sp1, G-Box	P-box, W box, TGA-element, ARE, TCA-element, ABRE, WUN-motif, MBS, TC-rich repeats, MBSI	CAT-box, MSA-like
Solyc05g014230	AT1-motif, AE-box, GT1-motif, Box 4	P-box, GARE-motif, TATC-box, TCA-element, ERE	GCN4_motif
Solyc05g014250	AE-box, G-box, GATA-motif, Box 4	CGTCA-motif, TGACG-motif, ARE, ABRE, TGA-box, WUN-motif, MBS, TC-rich repeats
Solyc05g018050	GC-motif, GT1-motif, MRE, chs-CMA1a, G-box, Box 4, GA-motif, G-Box	P-box, W box, ARE, TCA-element, ERE, LTR, ABRE, MBS
Solyc05g018310	GT1-motif, MRE, G-box, Box 4, TCCC-motif, AE-box	P-box, W box, TGA-element, GARE-motif, TATC-box, ARE, TCA-element, ERE, LTR, ABRE, MBS	O2-site
Solyc05g018760	GT1-motif, MRE, ATCT-motif, Box 4, AE-box	CGTCA-motif, GARE-motif, TGACG-motif, ARE, ERE, LTR, MBSI	O2-site, CAT-box
Solyc05g023680	AT1-motif, GT1-motif, LAMP-element, ATCT-motif, Box 4	W box, TGA-element, ERE, TC-rich repeats, MBSI	CCGTCC-box, GCN4_motif
Solyc05g044480	TCT-motif, MRE, G-box, Box 4, GA-motif, AAAC-motif	W box, ERE, ABRE, WUN-motif, MBS, TC-rich repeats	O2-site
Solyc05g044510	GT1-motif, MRE, TCT-motif, G-box, Box 4, G-Box	CGTCA-motif, W box, AuxRR-core, GARE-motif, TGACG-motif, ARE, LTR, ABRE, MBS
Solyc05g044610	GC-motif, GT1-motif, MRE, G-box, Box 4, GA-motif	TATC-box, MBS, ARE, ABRE
Solyc05g050020	TCT-motif, chs-CMA1a, G-box, Box 4, Sp1, GATA-motif, G-Box, TCCC-motif, GA-motif	P-box, CGTCA-motif, W box, TGACG-motif, ARE, TATC-box, ERE, ABRE, WUN-motif	O2-site, circadian
Solyc05g051040	chs-CMA1a, GATA-motif, ATC-motif, TCT-motif	TGA-element, ARE, TATC-box, ERE, WUN-motif, MBS, TC-rich repeats	O2-site, RY-element, CAT-box
Solyc05g051800	G-box, GC-motif, G-Box, Box 4	CGTCA-motif, TGACG-motif, ARE, ERE, ABRE, WUN-motif	CCGTCC-box, O2-site, circadian
Solyc05g053040	GT1-motif, TCT-motif, G-box, Box 4, Gap-box, AE-box	CGTCA-motif, GARE-motif, TGACG-motif, ARE, TCA-element, ABRE, WUN-motif	O2-site
Solyc05g053870	GT1-motif, MRE, G-box, LAMP-element, ATCT-motif, Box 4, I-box	CGTCA-motif, TGA-element, TGACG-motif, TCA-element, ERE, ABRE, MBSI
Solyc05g054290	TCT-motif, G-box, 3-AF1 binding site, Box 4, GA-motif, Gap-box	CGTCA-motif, TGACG-motif, ARE, ERE, LTR, ABRE, TC-rich repeats	GCN4_motif, circadian
Solyc05g055140	GT1-motif, TCT-motif, chs-CMA1a, G-box, Box 4, Sp1, GA-motif, 4cl-CMA2b, AE-box	W box, TGA-element, TGACG-motif, TCA-element, ABRE, TC-rich repeats	AC-I, circadian, CAT-box
Solyc05g055390	TCT-motif, chs-CMA1a, 3-AF1 binding site, Box 4, AE-box	P-box, TGA-element, TATC-box, ERE, LTR, TC-rich repeats	circadian
Solyc05g056140	AT1-motif, Box II, TCT-motif, G-box, LAMP-element, Box 4, GATA-motif, G-Box	P-box, AuxRR-core, ARE, TCA-element, LTR, ABRE, WUN-motif
Solyc06g007880	GT1-motif, MRE, TCT-motif, G-box, Box 4, GATA-motif, G-Box, TCCC-motif	ERE, ARE, ABRE	circadian
Solyc06g049030	GT1-motif, TCT-motif, Box 4, GATA-motif, G-Box	P-box, ARE, TCA-element, ERE, ABRE, TC-rich repeats
Solyc06g062940	GT1-motif, G-box, ATCT-motif, Box 4, I-box	P-box, GARE-motif, ARE, TCA-element, ERE, ABRE	O2-site, GCN4_motif
Solyc06g063110	TCT-motif, G-box, Box 4, I-box, G-Box	W box, TGA-element, GARE-motif, ARE, ERE, ABRE, WUN-motif, MBS	GCN4_motif
Solyc06g065170	GT1-motif, MRE, chs-CMA1a, LAMP-element, G-box, Box 4, I-box, G-Box, GATA-motif	P-box, CGTCA-motif, W box, AuxRR-core, TGACG-motif, ARE, LTR, ABRE	O2-site, circadian, CAT-box
Solyc06g076050	AT1-motif, GT1-motif, LAMP-element, Box 4, G-Box, AE-box	CGTCA-motif, W box, DRE, TGACG-motif, LTR, ABRE, WUN-motif, TC-rich repeats	CCGTCC-box
Solyc06g005000	AT1-motif, L-box, GT1-motif, TCT-motif, Box 4	CGTCA-motif, W box, GARE-motif, TGACG-motif, ARE, ERE, WUN-motif, MBS	CCGTCC-box
Solyc06g005080	TCCC-motif, TCT-motif, MRE, Box 4	P-box, W box, ARE, TCA-element, LTR, WUN-motif	CCGTCC-box, O2-site
Solyc06g005190	GC-motif, TCT-motif, GTGGC-motif, chs-CMA1a, G-box, Box 4, Sp1, GATA-motif, G-Box, AE-box	CGTCA-motif, W box, GARE-motif, TGACG-motif, ARE, TCA-element, ERE, ABRE, WUN-motif, MBS, TC-rich repeats
Solyc06g005630	GT1-motif, chs-CMA2a, Box 4, I-box, G-Box, GATA-motif, GA-motif, AE-box	W box, TGA-element, ARE, ERE, ABRE, WUN-motif, TC-rich repeats	GCN4_motif
Solyc06g005850	GATA-motif, GT1-motif, TCT-motif, Box 4	CGTCA-motif, GARE-motif, TGACG-motif, TCA-element, ERE, WUN-motif, MBS
Solyc06g007230	G-box, G-Box, TCT-motif, Box 4	P-box, TGA-element, ARE, TATC-box, ERE, ABRE, WUN-motif, TC-rich repeats	CCGTCC-box
Solyc06g007870	GT1-motif, TCT-motif, chs-CMA2a, G-box, G-Box, TCCC-motif, AAAC-motif, AE-box	P-box, GARE-motif, ARE, ABRE	GCN4_motif
Solyc06g008210	GT1-motif, G-box, Box 4, I-box, G-Box, GATA-motif	CGTCA-motif, TGACG-motif, ARE, LTR, ABRE, WUN-motif	CCGTCC-box, circadian, CAT-box
Solyc06g008500	GT1-motif, G-box, ATCT-motif, Box 4, GATA-motif, G-Box	WUN-motif, TCA-element, ERE, ABRE	circadian, CAT-box
Solyc06g008600	AT1-motif, GT1-motif, MRE, G-box, Box 4, GA-motif, G-Box, AAAC-motif	CGTCA-motif, TGACG-motif, ARE, TCA-element, LTR, ABRE	circadian, CAT-box
Solyc06g008900	TCT-motif, MRE, G-box, Box 4, I-box, GA-motif, AE-box	WUN-motif, ERE, ARE, ABRE	O2-site
Solyc06g016770	ATC-motif, GT1-motif, LAMP-element, G-box, Box 4, GATA-motif, G-Box, GA-motif, AE-box	CGTCA-motif, W box, TGA-element, TGACG-motif, ARE, ERE, ABRE, WUN-motif, MBS	O2-site
Solyc06g034330	G-Box, Box 4	CGTCA-motif, TGA-element, TGACG-motif, ARE, ERE, LTR, ABRE, WUN-motif, TC-rich repeats
Solyc06g048520	Box II, TCT-motif, G-box, Box 4, GA-motif, TCCC-motif, AE-box	CGTCA-motif, TGA-element, TGACG-motif, ARE, TCA-element, ERE, ABRE	AC-I, O2-site, CAT-box
Solyc06g051230	4cl-CMA1b, TCT-motif, chs-CMA1a, CAG-motif, Box 4, Sp1, GA-motif	CGTCA-motif, W box, GARE-motif, TGACG-motif, WUN-motif	circadian, CAT-box
Solyc06g051235	4cl-CMA1b, TCT-motif, chs-CMA1a, CAG-motif, Box 4, Sp1, GA-motif	CGTCA-motif, W box, GARE-motif, TGACG-motif, WUN-motif	circadian, CAT-box
Solyc06g051250	AT1-motif, TCT-motif, G-box, ATCT-motif, Box 4, GA-motif, TCCC-motif	MBS, ERE, ARE, ABRE	O2-site, circadian
Solyc06g051577	GT1-motif, Box 4, I-box, GATA-motif, TCCC-motif, Gap-box	CGTCA-motif, W box, TGA-element, GARE-motif, TGACG-motif, ARE, ERE, WUN-motif, MBS	O2-site
Solyc06g053640	ACE, GT1-motif, G-box, LAMP-element, Box 4, G-Box, Gap-box, AE-box	CGTCA-motif, TGACG-motif, ARE, TCA-element, ABRE, TC-rich repeats
Solyc06g054540	GC-motif, ATC-motif, GT1-motif, TCT-motif, G-box, ATCT-motif, Box 4, GATA-motif, G-Box, TCCC-motif, GA-motif	W box, ARE, TCA-element, ERE, LTR, ABRE, WUN-motif, MBS, TC-rich repeats	circadian
Solyc06g054580	TCT-motif, Box 4, GA-motif, GATA-motif, Gap-box	P-box, ARE, TATC-box, ERE, LTR, MBS	RY-element, CAT-box
Solyc06g061020	GT1-motif, G-box, ATCT-motif, Box 4, GATA-motif, TCCC-motif	CGTCA-motif, TGA-element, AuxRR-core, TGACG-motif, ARE, ERE, WUN-motif
Solyc06g061250	AT1-motif, ATCT-motif, Box 4	CGTCA-motif, TGACG-motif, TC-rich repeats, TGA-element	GCN4_motif, circadian
Solyc06g063080	TCT-motif, MRE, G-box, ATCT-motif, Box 4, AE-box	GARE-motif, ARE, TATC-box, ERE, LTR, ABRE, WUN-motif, MBS	CAT-box
Solyc06g064440	TCT-motif, GT1-motif, MRE, Box 4, GATA-motif	CGTCA-motif, TGACG-motif, ARE, TATC-box, TCA-element, ERE, LTR, WUN-motif, TC-rich repeats	O2-site
Solyc06g065330	AT1-motif, GATA-motif, Box 4	P-box, AuxRR-core, GARE-motif, ARE, TCA-element, ERE, WUN-motif, TC-rich repeats	AC-I
Solyc06g066570	ATC-motif, GT1-motif, TCT-motif, G-box, Box 4, GATA-motif, G-Box	P-box, CGTCA-motif, W box, TGA-element, GARE-motif, TGACG-motif, TATC-box, ARE, ERE, ABRE, WUN-motif, MBS, TC-rich repeats	CCGTCC-box, circadian, CAT-box
Solyc06g068640	GT1-motif, chs-CMA1a, chs-CMA2a, G-box, Box 4, GATA-motif, TCCC-motif	P-box, CGTCA-motif, AuxRR-core, TGACG-motif, ARE, TCA-element, ERE, WUN-motif	CAT-box
Solyc06g069360	GT1-motif, chs-CMA2a, LAMP-element, ATCT-motif, Box 4, AE-box	TGA-element, ARE, ERE, LTR, WUN-motif	CAT-box
Solyc06g071130	GT1-motif, G-box, Box 4, GATA-motif, G-Box, Box III, Gap-box, AE-box	CGTCA-motif, W box, TGACG-motif, ARE, TCA-element, ERE, ABRE	O2-site, GCN4_motif, HD-Zip 1, circadian
Solyc06g071270	TCT-motif, G-box, Box 4, GATA-motif, G-Box	TGA-element, ARE, ERE, LTR, ABRE, WUN-motif, MBS, TC-rich repeats	GCN4_motif
Solyc06g071420	Box II, G-box, LAMP-element, Box 4, GATA-motif, G-Box	CGTCA-motif, TGACG-motif, ARE, ERE, ABRE, WUN-motif, TC-rich repeats, MBSI
Solyc06g072270	GT1-motif, MRE, G-box, Box 4, G-Box, Box III, Gap-box, AE-box	GARE-motif, ARE, ABRE	AACA_motif, circadian, CAT-box
Solyc06g072790	GT1-motif, MRE, G-box, LAMP-element, Box 4, I-box, G-Box	CGTCA-motif, W box, TGA-element, TGACG-motif, ARE, TCA-element, ERE, ABRE, WUN-motif, MBS	CAT-box
Solyc06g073340	MRE, G-box, 3-AF1 binding site, Box 4, GA-motif, G-Box	P-box, CGTCA-motif, TGA-element, TGACG-motif, ARE, ERE, ABRE, MBS	O2-site
Solyc06g073860	chs-CMA2a, G-box, LAMP-element, Box 4, GATA-motif, AE-box	CGTCA-motif, TGA-element, TGACG-motif, ARE, TCA-element, ERE, ABRE	AC-I, AC-II, CAT-box
Solyc06g073880	AT1-motif, GT1-motif, MRE, TCT-motif, chs-CMA2a, Box 4, AE-box	TCA-element, ARE	circadian
Solyc06g074740	GT1-motif, MRE, TCT-motif, G-box, ATCT-motif, Box 4, TCCC-motif, AE-box	P-box, CGTCA-motif, W box, GARE-motif, TGACG-motif, ARE, ERE, ABRE, WUN-motif, MBS	GCN4_motif
Solyc06g074760	AT1-motif, GT1-motif, TCT-motif, G-box, Box 4, GATA-motif, G-Box, Gap-box	AuxRR-core, GARE-motif, ARE, ERE, ABRE, WUN-motif, TC-rich repeats	AACA_motif, CAT-box
Solyc06g076610	GT1-motif, TCT-motif, G-box, ATCT-motif, Box 4, Sp1, I-box, G-Box, GATA-motif	CGTCA-motif, TGA-element, TGACG-motif, ARE, TATC-box, ABRE, MBS	GCN4_motif
Solyc06g084040	TCT-motif, Box 4, GATA-motif, G-Box, AE-box	CGTCA-motif, TGACG-motif, TCA-element, ERE, LTR, ABRE, WUN-motif, MBS, TC-rich repeats	AC-I
Solyc06g084510	TCT-motif, chs-CMA2a, G-box, LAMP-element, Box 4, G-Box, TCCC-motif	CGTCA-motif, W box, TGACG-motif, ARE, ABRE, MBS	O2-site
Solyc07g005980	4cl-CMA1b, GT1-motif, MRE, TCT-motif, chs-CMA1a, LAMP-element, G-box, AAAC-motif, AE-box	P-box, CGTCA-motif, GARE-motif, TGACG-motif, ARE, ABRE, TGA-box, WUN-motif, MBS
Solyc07g007160	GT1-motif, G-box, Box 4, I-box, AE-box	P-box, CGTCA-motif, GARE-motif, TGACG-motif, ARE, ERE
Solyc07g051960	Box II, GT1-motif, chs-CMA1a, G-box, Box 4, G-Box	P-box, CGTCA-motif, TGACG-motif, ARE, TCA-element, ABRE, WUN-motif, MBS, MBSI	O2-site, circadian
Solyc07g055215	GT1-motif, MRE, TCT-motif, G-box, 3-AF1 binding site, Box 4, TCCC-motif	P-box, CGTCA-motif, TGA-element, TGACG-motif, ARE, TCA-element, ERE, LTR, ABRE, WUN-motif, MBSI
Solyc07g055330	TCT-motif, G-box, Box 4, GATA-motif, Box III, TCCC-motif	P-box, CGTCA-motif, TGACG-motif, ARE, ABRE, MBS	CCGTCC-box, O2-site, circadian, CAT-box
Solyc07g005840	AE-box, G-box, GATA-motif	P-box, ARE, ABRE, WUN-motif, MBS, TC-rich repeats
Solyc07g006350	Box II, GT1-motif, G-box, Box 4, I-box, G-Box, GATA-motif	ARE, ERE, LTR, ABRE, WUN-motif, MBS, TC-rich repeats	circadian
Solyc07g006360	TCT-motif, 3-AF1 binding site, Box 4, GATA-motif, AE-box	P-box, TCA-element, TC-rich repeats
Solyc07g006400	TCT-motif, G-box, Box 4, G-Box, Box III	P-box, CGTCA-motif, TGACG-motif, ARE, TCA-element, ABRE, WUN-motif	O2-site, circadian
Solyc07g007180	ACE, ATC-motif, GT1-motif, G-box, Box 4, G-Box	CGTCA-motif, TGA-element, TGACG-motif, ERE, ABRE, WUN-motif, MBS	HD-Zip 1, GCN4_motif
Solyc07g007440	GT1-motif, TCT-motif, Box 4, GA-motif, GATA-motif	TGA-element, GARE-motif, ARE, TCA-element, ERE, WUN-motif, MBSI	circadian
Solyc07g007610	GT1-motif, GTGGC-motif, chs-CMA2a, G-box, 3-AF1 binding site, LS7, I-box, G-Box, GATA-motif, GA-motif, AE-box	CGTCA-motif, TGACG-motif, TATC-box, ERE, ABRE, WUN-motif, MBS	O2-site
Solyc07g016070	GT1-motif, TCT-motif, G-box, Box 4, Sp1, I-box	CGTCA-motif, W box, TGA-element, TGACG-motif, ERE, LTR, ABRE, MBS, TC-rich repeats
Solyc07g016100	G-box, GT1-motif, TCT-motif, Box 4	CGTCA-motif, TGACG-motif, TCA-element, ERE, ABRE, TC-rich repeats	CCGTCC-box
Solyc07g016110	GT1-motif, MRE, TCT-motif, G-box, ATCT-motif, Box 4, Pc-CMA2c	CGTCA-motif, TGA-element, TGACG-motif, ERE, ABRE, TC-rich repeats	CCGTCC-box
Solyc07g016130	TCT-motif, GT1-motif, MRE, G-box, ATCT-motif, Box 4	P-box, CGTCA-motif, W box, TGA-element, TGACG-motif, ARE, TCA-element, ERE, ABRE, TC-rich repeats	MSA-like
Solyc07g016140	GT1-motif, MRE, TCT-motif, chs-CMA1a, G-box, ATCT-motif, Box 4, AE-box	CGTCA-motif, TGA-element, TGACG-motif, ERE, ABRE
Solyc07g041190	I-box, G-box, GT1-motif, Box 4	TCA-element, ERE, TC-rich repeats, ABRE	CCGTCC-box
Solyc07g044780	Box III, GT1-motif, TCT-motif, Box 4	P-box, CGTCA-motif, TGACG-motif, ARE, TCA-element, ERE, WUN-motif, TC-rich repeats	circadian
Solyc07g045190	GA-motif, AE-box, TCT-motif, Box 4	W box, AuxRR-core, TGACG-motif, ARE, WUN-motif, TC-rich repeats	CCGTCC-box
Solyc07g049400	ACE, GC-motif, GT1-motif, TCT-motif, 3-AF1 binding site, Box 4	P-box, CGTCA-motif, W box, TGACG-motif, TCA-element, ERE, WUN-motif, MBS	AC-II
Solyc07g051970	Box II, GT1-motif, TCT-motif, chs-CMA1a, G-box, Box 4, I-box, G-Box	CGTCA-motif, TGA-element, TGACG-motif, ARE, TATC-box, TCA-element, ABRE, WUN-motif, MBS	O2-site, GCN4_motif, circadian, CAT-box
Solyc07g051980	AT1-motif, Box II, GT1-motif, MRE, chs-CMA1a, chs-CMA2a, G-box, Box 4, GATA-motif, AE-box	P-box, CGTCA-motif, TGACG-motif, TATC-box, LTR, ABRE, WUN-motif	O2-site
Solyc07g052100	GT1-motif, TCT-motif, G-box, ATCT-motif, Box 4, I-box, GATA-motif, TCCC-motif, GA-motif	CGTCA-motif, W box, TGACG-motif, ARE, TCA-element, LTR, ABRE	GCN4_motif
Solyc07g053420	ACE, AT1-motif, TCT-motif, G-box, Box 4, G-Box	W box, ARE, ERE, ABRE, WUN-motif, TC-rich repeats	O2-site
Solyc07g053800	ATC-motif, MRE, TCT-motif, G-box, GATA-motif, G-Box, TCCC-motif, AAAC-motif, AE-box	P-box, CGTCA-motif, W box, TGA-element, DRE, TGACG-motif, ERE, LTR, ABRE, WUN-motif	GCN4_motif, MSA-like
Solyc07g053850	GT1-motif, ATC-motif, MRE, chs-CMA1a, chs-CMA2a, Box 4	P-box, ERE, TC-rich repeats, ARE	circadian
Solyc07g054080	GT1-motif, MRE, chs-CMA1a, LAMP-element, Box 4, I-box, GATA-motif, AE-box	P-box, W box, ARE, WUN-motif, MBS	GCN4_motif, circadian
Solyc07g062720	G-box, G-Box, TCT-motif, LS7	P-box, AuxRR-core, ARE, ERE, ABRE
Solyc07g063200	GT1-motif, TCT-motif, G-box, Box 4, I-box, GATA-motif	W box, TCA-element, ERE, ABRE, WUN-motif	GCN4_motif, circadian
Solyc07g065810	GT1-motif, MRE, G-box, Box 4, G-Box, TCCC-motif	P-box, CGTCA-motif, TGACG-motif, ARE, ERE, LTR, ABRE, WUN-motif, MBS	GCN4_motif, CAT-box
Solyc08g005110	I-box, LAMP-element, TCCC-motif, Box 4	CGTCA-motif, GARE-motif, TGACG-motif, TCA-element, TC-rich repeats	CCGTCC-box, circadian, CAT-box
Solyc08g005150	L-box, GT1-motif, MRE, G-box, GATA-motif, TCCC-motif	P-box, CGTCA-motif, GARE-motif, TGACG-motif, ARE, TCA-element, LTR, ABRE, MBS, TC-rich repeats	O2-site
Solyc08g006980	GT1-motif, TCT-motif, Box 4, GA-motif, TCCC-motif	P-box, CGTCA-motif, GARE-motif, TGACG-motif, ARE, ERE, WUN-motif, MBS, TC-rich repeats	GCN4_motif
Solyc08g007120	AT1-motif, TCT-motif, G-box, Box 4, I-box, G-Box, TCCC-motif, GATA-motif, GA-motif	CGTCA-motif, W box, TGACG-motif, ARE, ERE, ABRE, WUN-motif	GCN4_motif
Solyc08g008080	G-box, Box 4, I-box, G-Box, GATA-motif	WUN-motif, ERE, ARE, ABRE	circadian, O2-site, AC-II, CAT-box
Solyc08g013710	AT1-motif, TCT-motif, G-box, Box 4, GATA-motif, Box III	P-box, CGTCA-motif, GARE-motif, TGACG-motif, ARE, ERE, ABRE, WUN-motif	CCGTCC-box, circadian
Solyc08g015770	ACE, GT1-motif, chs-CMA2a, G-box, G-Box	CGTCA-motif, TGACG-motif, ARE, ERE, LTR, ABRE, MBS
Solyc08g061100	GATA-motif, GT1-motif, TCT-motif, Box 4	ARE, TCA-element, ERE, WUN-motif, MBS, TC-rich repeats	circadian
Solyc08g061890	Box II, GT1-motif, MRE, G-box, Box 4, Sp1, G-Box	W box, TGA-element, GARE-motif, TGACG-motif, ARE, LTR, ABRE	CAT-box, MSA-like
Solyc08g066550	MRE, LAMP-element, G-box, Box 4, Box III	P-box, CGTCA-motif, AuxRR-core, TGACG-motif, ARE, TATC-box, ERE, ABRE, WUN-motif, MBS	O2-site, GCN4_motif
Solyc08g067770	GC-motif, TCT-motif, G-box, GATA-motif, G-Box, TCCC-motif	CGTCA-motif, W box, GARE-motif, TGACG-motif, TATC-box, ARE, TCA-element, ERE, LTR, ABRE, WUN-motif	O2-site
Solyc08g067960	TCT-motif, MRE, G-box, Box 4, I-box, GATA-motif	P-box, W box, GARE-motif, TGACG-motif, ARE, ABRE, MBS	O2-site, CAT-box
Solyc08g075080	AT1-motif, G-box, Box 4, Sp1, I-box, G-Box	TATC-box, TCA-element, ERE, ABRE, WUN-motif	AC-I, O2-site, CAT-box
Solyc08g075910	GT1-motif, chs-CMA1a, G-box, Box 4, I-box, G-Box	CGTCA-motif, W box, TGACG-motif, TCA-element, LTR, ABRE, WUN-motif, MBS, TC-rich repeats	CCGTCC-box, CAT-box
Solyc08g076810	TCT-motif, chs-CMA1a, chs-CMA2a, Box 4, I-box, G-Box, TCCC-motif, GATA-motif	CGTCA-motif, TGACG-motif, ARE, TCA-element, ERE, LTR, ABRE, WUN-motif, TC-rich repeats	CCGTCC-box, circadian
Solyc08g076830	ATC-motif, GT1-motif, TCT-motif, GATA-motif, I-box, TCCC-motif, AE-box	W box, GARE-motif, ARE, WUN-motif, TC-rich repeats	O2-site, CAT-box, HD-Zip 1, AACA_motif, AC-I
Solyc08g077100	TCT-motif, MRE, G-box, Box 4, GATA-motif, AE-box	W box, ARE, ERE, ABRE, WUN-motif
Solyc08g077460	GT1-motif, MRE, TCT-motif, Box 4, GATA-motif, G-Box, TCCC-motif, AE-box	TCA-element, TC-rich repeats, ARE, ABRE	AC-I
Solyc08g081300	GT1-motif, TCT-motif, G-box, Box 4, I-box, G-Box, ACA-motif, AE-box	W box, TGA-element, AuxRR-core, ARE, LTR, ABRE, WUN-motif	O2-site, CAT-box
Solyc08g081370	Box II, MRE, G-box, Box 4, GATA-motif, G-Box, GA-motif, AE-box	P-box, CGTCA-motif, TGACG-motif, TATC-box, ARE, ERE, ABRE, TGA-box, MBS	AC-I, RY-element, GCN4_motif
Solyc08g082310	ACE, MRE, G-box, Box 4, G-Box	WUN-motif, ERE, TC-rich repeats, ABRE	CCGTCC-box, AACA_motif
Solyc08g006460	GT1-motif, TCT-motif, G-box, I-box, GATA-motif, Box III, AE-box	W box, TGACG-motif, ARE, ABRE, MBS, TC-rich repeats	O2-site
Solyc08g014080	AT1-motif, Box II, CAG-motif, G-box, Box 4, GATA-motif, TCCC-motif	WUN-motif, TCA-element, ERE, ABRE	circadian, CAT-box
Solyc08g023280	GC-motif, AE-box, TCCC-motif	P-box, LTR, ARE	O2-site, CAT-box
Solyc08g029130	chs-CMA1a, GA-motif, TCT-motif, Box 4	P-box, ARE, TCA-element, ERE, MBS, TC-rich repeats	GCN4_motif, MSA-like
Solyc08g067290	GT1-motif, MRE, TCT-motif, chs-CMA2a, G-box, ATCT-motif, Box 4, GATA-motif, TCCC-motif, AE-box	P-box, W box, TGA-element, GARE-motif, TGACG-motif, ARE, LTR, ABRE, WUN-motif, MBS, TC-rich repeats	circadian
Solyc08g082680	GT1-motif, TCT-motif, G-box, ATCT-motif, Box 4, I-box, GATA-motif, Box III, GA-motif	AuxRR-core, GARE-motif, WUN-motif	CAT-box
Solyc09g005320	TCT-motif, MRE, 3-AF1 binding site, GATA-motif, G-Box, AE-box	TGA-element, GARE-motif, TATC-box, ERE, ABRE, MBSI
Solyc09g007060	GT1-motif, MRE, TCT-motif, chs-CMA1a, Sp1, TCCC-motif	P-box, W box, TGACG-motif, ARE, TCA-element, WUN-motif, MBS	circadian
Solyc09g007530	GT1-motif, TCT-motif, G-box, ATCT-motif, Box 4, I-box, G-Box, GATA-motif, AE-box	CGTCA-motif, TGA-element, GARE-motif, TGACG-motif, TATC-box, TCA-element, ERE, LTR, ABRE, WUN-motif	circadian, CAT-box
Solyc09g007620	ATC-motif, G-box, Box 4, I-box, G-Box	CGTCA-motif, GARE-motif, TGACG-motif, ARE, TCA-element, LTR, ABRE, WUN-motif	O2-site
Solyc09g007680	GT1-motif, TCT-motif, chs-CMA1a, G-box, Box 4, I-box, GATA-motif	CGTCA-motif, W box, TGACG-motif, ARE, ERE, ABRE, WUN-motif	circadian
Solyc09g007700	GT1-motif, TCT-motif, chs-CMA1a, G-box, Box 4, I-box, GATA-motif	CGTCA-motif, W box, TGACG-motif, ARE, ERE, ABRE, WUN-motif	circadian
Solyc09g008330	GT1-motif, TCT-motif, chs-CMA2a, G-box, LAMP-element, Box 4	P-box, CGTCA-motif, W box, TGACG-motif, ARE, TCA-element, ERE, ABRE, WUN-motif
Solyc09g010595	Box II, GT1-motif, CAG-motif, G-box, Box 4, GA-motif, Gap-box, AE-box	CGTCA-motif, TGA-element, GARE-motif, TGACG-motif, TATC-box, ERE, ABRE	GCN4_motif, circadian
Solyc09g010650	AT1-motif, TCT-motif, G-box, Box 4, G-Box, TCCC-motif, AAAC-motif	TGA-element, ARE, TATC-box, TCA-element, LTR, ABRE	O2-site, GCN4_motif
Solyc09g010690	AT1-motif, Box II, TCT-motif, MRE, G-box, Box 4, GATA-motif, G-Box, GA-motif, AE-box	CGTCA-motif, TGACG-motif, ARE, ERE, ABRE, WUN-motif, TC-rich repeats	HD-Zip 1, CCGTCC-box, O2-site
Solyc09g011770	AT1-motif, ATC-motif, MRE, TCT-motif, chs-CMA2a, G-box, Box 4, GATA-motif, Box III, 4cl-CMA2b	CGTCA-motif, W box, TGACG-motif, ARE, ERE, ABRE, WUN-motif
Solyc09g013120	I-box, GT1-motif, TCT-motif, Box 4	TGACG-motif, CGTCA-motif, MBS, ERE	O2-site
Solyc09g031580	ACE, GT1-motif, MRE, TCT-motif, chs-CMA1a, Box 4, GA-motif	P-box, W box, TGA-element, ARE, TC-rich repeats, MBSI	AACA_motif
Solyc09g031650	GT1-motif, MRE, TCT-motif, ATCT-motif, Box 4, I-box, GA-motif, Gap-box, AE-box	TGA-element, ERE, TC-rich repeats, TATC-box
Solyc09g055260	TCT-motif, ATCT-motif, Box 4, I-box, G-Box, AE-box	WUN-motif, ERE, ABRE	O2-site, AACA_motif
Solyc09g059130	ATC-motif, MRE, chs-CMA1a, G-box, ATCT-motif, Box 4, G-Box, AE-box	ARE, TCA-element, ERE, ABRE, WUN-motif, MBS	CAT-box
Solyc09g059990	AT1-motif, TCT-motif, LAMP-element, G-box, Box 4, I-box, GATA-motif, GA-motif	P-box, CGTCA-motif, W box, AuxRR-core, GARE-motif, TGACG-motif, ARE, TCA-element, ERE, LTR, ABRE, WUN-motif
Solyc09g061370	GC-motif, MRE, GTGGC-motif, chs-CMA1a, G-box, Box 4, G-Box, Box III	P-box, CGTCA-motif, W box, TGACG-motif, ARE, TCA-element, ABRE, MBS	CCGTCC-box, GCN4_motif, circadian
Solyc09g065990	GT1-motif, TCT-motif, G-box, ATCT-motif, Box 4	CGTCA-motif, TGACG-motif, ARE, ERE, LTR, ABRE, WUN-motif	AC-I, O2-site
Solyc09g066300	GT1-motif, G-box, Box 4, I-box, G-Box, GATA-motif	CGTCA-motif, TGA-element, AuxRR-core, TGACG-motif, ERE, ABRE, WUN-motif	GCN4_motif, circadian
Solyc09g072820	G-box, AE-box, G-Box, TCCC-motif	CGTCA-motif, TGACG-motif, ARE, TCA-element, ERE, ABRE, MBS	GCN4_motif, circadian
Solyc09g074120	TCT-motif, chs-CMA1a, chs-CMA2a, G-box, LS7, Box 4, GATA-motif, G-Box	P-box, ARE, TCA-element, ERE, ABRE, WUN-motif, TC-rich repeats	GCN4_motif, CAT-box
Solyc09g074130	GT1-motif, MRE, TCT-motif, G-box, ATCT-motif, Box 4, GATA-motif, TCCC-motif, Gap-box	CGTCA-motif, W box, TGA-element, TGACG-motif, ARE, ERE, WUN-motif, TC-rich repeats	circadian, CAT-box
Solyc09g074140	GT1-motif, MRE, TCT-motif, G-box, ATCT-motif, Box 4, GATA-motif, G-Box, TCCC-motif	CGTCA-motif, W box, TGA-element, TGACG-motif, ARE, TCA-element, ERE, ABRE, TC-rich repeats	circadian
Solyc09g074160	GT1-motif, TCT-motif, chs-CMA2a, G-box, I-box, GATA-motif, AE-box	CGTCA-motif, TGACG-motif, ARE, TATC-box, ABRE, MBS, TC-rich repeats	circadian
Solyc09g074190	GT1-motif, TCT-motif, chs-CMA1a, chs-CMA2a, G-box, Box 4, GATA-motif, AE-box	P-box, W box, TGA-element, GARE-motif, ARE, TCA-element, ERE, WUN-motif, TC-rich repeats	O2-site, GCN4_motif
Solyc09g074200	TCT-motif, MRE, chs-CMA2a, G-box, Box 4, AE-box	P-box, ARE, LTR, ABRE, WUN-motif, TC-rich repeats	GCN4_motif
Solyc09g074460	AT1-motif, TCT-motif, MRE, G-box, Box 4	TCA-element, ERE, LTR, ARE
Solyc09g075040	TCT-motif, MRE, G-box, ATCT-motif, Box 4	WUN-motif, GARE-motif, MBS, ERE	CAT-box
Solyc09g075320	GT1-motif, TCT-motif, 3-AF1 binding site, Box 4, GA-motif, TCCC-motif, AE-box	ERE, TC-rich repeats	AC-I, O2-site, circadian, CAT-box
Solyc09g089890	AT1-motif, TCT-motif, CAG-motif, LAMP-element, 3-AF1 binding site, Box 4, GATA-motif, Box III	P-box, CGTCA-motif, AuxRR-core, TGACG-motif, ARE, TCA-element, ERE
Solyc09g090160	ATC-motif, TCT-motif, chs-CMA2a, G-box, Box 4, GATA-motif	P-box, CGTCA-motif, TGA-element, TGACG-motif, TCA-element, ERE, LTR, TC-rich repeats	AACA_motif, GCN4_motif
Solyc09g091480	GT1-motif, MRE, TCT-motif, chs-CMA1a, G-box, 3-AF1 binding site, Box 4, G-Box, Box III, AE-box	P-box, CGTCA-motif, W box, TGACG-motif, TCA-element, ABRE	O2-site, CAT-box
Solyc09g091790	AT1-motif, GT1-motif, G-box, LS7, Box 4, GATA-motif, GA-motif, TCCC-motif	CGTCA-motif, AuxRR-core, TGACG-motif, LTR, ABRE, WUN-motif, MBSI	O2-site, CAT-box
Solyc10g006960	4cl-CMA1b, TCT-motif, MRE, G-box, G-Box, TCCC-motif, AAAC-motif	CGTCA-motif, TGA-element, TGACG-motif, ARE, ERE, LTR, ABRE, WUN-motif, MBS	O2-site
Solyc10g008080	AT1-motif, TCT-motif, Box 4, GATA-motif, G-Box	P-box, TGA-element, ARE, TCA-element, ERE, ABRE, WUN-motif	circadian, MSA-like
Solyc10g008400	AE-box, G-box, GA-motif	CGTCA-motif, TGA-element, TGACG-motif, ARE, TCA-element, ABRE, WUN-motif	circadian
Solyc10g009487	G-box, LAMP-element, 3-AF1 binding site, Box 4, GATA-motif, AE-box	ARE, ERE, LTR, ABRE, WUN-motif	GCN4_motif
Solyc10g051257	GT1-motif, TCT-motif, chs-CMA1a, LAMP-element, G-box, ATCT-motif, Box 4, G-Box, AE-box	CGTCA-motif, TGA-element, TGACG-motif, ARE, ABRE, MBS	O2-site, GCN4_motif
Solyc10g052480	GT1-motif, MRE, G-box, Box 4, GATA-motif, G-Box, AE-box	P-box, CGTCA-motif, W box, TGA-element, TGACG-motif, ARE, TCA-element, ABRE, MBS	circadian, CAT-box
Solyc10g081790	AT1-motif, chs-CMA1a, G-box, ATCT-motif, Box 4, I-box, G-Box, AAAC-motif	TCA-element, ERE, ARE, ABRE
Solyc10g005220	GT1-motif, LAMP-element, G-box, ATCT-motif, 3-AF1 binding site, Box 4, GA-motif, G-Box, AE-box	CGTCA-motif, TGACG-motif, ARE, TCA-element, ABRE, WUN-motif, MBS	O2-site, circadian
Solyc10g007140	GATA-motif, ATC-motif, MRE, TCT-motif	CGTCA-motif, W box, GARE-motif, TGACG-motif, ARE, ERE, MBS, TC-rich repeats	GCN4_motif
Solyc10g008410	L-box, GT1-motif, MRE, TCT-motif, 3-AF1 binding site, Box 4, Sp1, G-Box, AE-box	CGTCA-motif, TGACG-motif, TATC-box, ARE, TCA-element, ERE, ABRE, WUN-motif, TC-rich repeats
Solyc10g009020	AT1-motif, GT1-motif, MRE, G-box, ATCT-motif, Box 4, G-Box	CGTCA-motif, TGACG-motif, ARE, ERE, ABRE
Solyc10g011880	GT1-motif, MRE, TCT-motif, G-box, Box 4, GATA-motif, G-Box, TCCC-motif	W box, ARE, TATC-box, TCA-element, ABRE	AC-I, circadian, CAT-box
Solyc10g038000	AT1-motif, GC-motif, TCT-motif, MRE, G-box, Box 4, I-box, GA-motif	W box, TGA-element, ARE, ABRE, WUN-motif, MBS	O2-site, CAT-box
Solyc10g046920	AT1-motif, chs-Unit 1 m1, TCT-motif, G-box, LAMP-element, Box 4, GATA-motif	TATC-box, ARE, TCA-element, ERE, LTR, ABRE	circadian
Solyc10g049750	chs-CMA1a, Box 4	W box, ERE
Solyc10g050170	GT1-motif, TCT-motif, G-box, GATT-motif, I-box, G-Box, GATA-motif	MBS, LTR, ARE, ABRE	O2-site, circadian
Solyc10g051270	AT1-motif, GC-motif, GT1-motif, G-box, Box 4, G-Box	CGTCA-motif, W box, TGACG-motif, TATC-box, TCA-element, LTR, ABRE, TC-rich repeats	O2-site
Solyc10g054030	GT1-motif, MRE, TCT-motif, G-box, Box 4, G-Box, TCCC-motif, AE-box	TGA-element, ARE, ABRE	O2-site
Solyc10g074810	G-box, GT1-motif, MRE, Box 4	P-box, CGTCA-motif, TGA-element, TGACG-motif, ARE, ERE, LTR, ABRE	AC-I
Solyc10g080520	TCT-motif, G-box, LAMP-element, ATCT-motif, LS7, I-box, G-Box, GATA-motif, GA-motif	CGTCA-motif, TGACG-motif, SARE, ABRE	AC-I
Solyc10g081110	GT1-motif, MRE, TCT-motif, chs-CMA2a, 3-AF1 binding site, Box 4, GATA-motif, GA-motif, AE-box	WUN-motif, TCA-element, ERE, ARE	CAT-box
Solyc10g081710	TCT-motif, MRE, G-box, 3-AF1 binding site, Box 4, I-box, G-Box, sbp-CMA1c	CGTCA-motif, TGACG-motif, ERE, ABRE, WUN-motif
Solyc10g081780	AT1-motif, G-box, Box 4, Sp1, GATA-motif, G-Box	TATC-box, ARE, TCA-element, ERE, ABRE, WUN-motif
Solyc10g084100	ATCT-motif, ATC-motif, MRE, Box 4	P-box, GARE-motif, LTR, TGA-element	CAT-box
Solyc10g084430	Box II, GT1-motif, chs-CMA2a, G-box, LAMP-element, ATCT-motif, Box 4	P-box, CGTCA-motif, W box, AuxRR-core, GARE-motif, TGACG-motif, ERE, WUN-motif, TC-rich repeats	RY-element, CAT-box
Solyc10g085130	GT1-motif, TCT-motif, LAMP-element, G-box, 3-AF1 binding site, Box 4, G-Box, Gap-box	CGTCA-motif, W box, TGACG-motif, TATC-box, ERE, ABRE	O2-site, GCN4_motif
Solyc10g086080	AT1-motif, GT1-motif, MRE, chs-CMA1a, G-box, Box 4, I-box, G-Box, GA-motif, AE-box	CGTCA-motif, W box, TGACG-motif, ARE, ERE, ABRE	RY-element
Solyc10g086700	TCT-motif, MRE, Box 4, G-Box, AAAC-motif, Gap-box	CGTCA-motif, W box, AuxRR-core, TGACG-motif, ARE, ERE, ABRE	AC-I
Solyc11g005030	GT1-motif, ATC-motif, MRE, Box 4, TCCC-motif, AE-box	P-box, TGA-element, GARE-motif, ARE, TATC-box, TCA-element, LTR, ABRE, MBS	O2-site
Solyc11g005250	G-box, 3-AF1 binding site, Box 4, G-Box, AE-box	ARE, TCA-element, ERE, LTR, ABRE, TC-rich repeats
Solyc11g005290	ACE, GT1-motif, TCT-motif, LAMP-element, G-box, Box 4, Sp1, G-Box, Gap-box	P-box, ARE, TCA-element, ERE, LTR, ABRE, WUN-motif
Solyc11g005310	AT1-motif, GT1-motif, G-box, Box 4, GATA-motif, G-Box	P-box, W box, ARE, ERE, ABRE	O2-site
Solyc11g005320	Box II, TCT-motif, LAMP-element, G-box, Box 4, GATA-motif, G-Box, Box III	CGTCA-motif, TGA-element, TGACG-motif, AuxRE, ERE, ABRE, WUN-motif, MBS	CCGTCC-box, O2-site, AC-I
Solyc11g006450	AT1-motif, GT1-motif, MRE, TCT-motif, Box 4, I-box, GATA-motif, GA-motif	P-box, TCA-element, ERE, WUN-motif, MBS, TC-rich repeats
Solyc11g007530	AT1-motif, MRE, LAMP-element, ATCT-motif, Box 4, GATA-motif, G-Box	P-box, CGTCA-motif, TGA-element, TGACG-motif, ARE, WUN-motif
Solyc11g007910	GT1-motif, TCT-motif, G-box, Box 4, I-box, GA-motif, AE-box	CGTCA-motif, TGACG-motif, TATC-box, TCA-element, ERE, ABRE, TGA-box, TC-rich repeats	O2-site, GCN4_motif
Solyc11g008580	GT1-motif, TCT-motif, chs-CMA1a, G-box, Box 4, I-box, G-Box, TCCC-motif, GA-motif, AE-box	P-box, W box, ARE, ERE, LTR, ABRE, TC-rich repeats
Solyc11g010310	AE-box, G-box, GT1-motif, TCT-motif	CGTCA-motif, W box, TGA-element, AuxRR-core, TGACG-motif, ARE, ERE, ABRE, MBS, TC-rich repeats	AC-I, O2-site, MSA-like
Solyc11g010330	ACE, MRE, G-box, Box 4, G-Box	TGA-element, GARE-motif, TCA-element, ERE, ABRE, MBS	AC-I
Solyc11g011570	GT1-motif, MRE, TCT-motif, chs-CMA2a, G-box, 3-AF1 binding site, Box 4, GA-motif, G-Box, AE-box	P-box, ERE, TC-rich repeats, ABRE	O2-site
Solyc11g011980	AT1-motif, GT1-motif, TCT-motif, chs-CMA1a, Box 4, Sp1, GATA-motif, G-Box, Box III	CGTCA-motif, W box, TGACG-motif, ARE, LTR, ABRE, MBS, TC-rich repeats	O2-site
Solyc11g013370	I-box, GATA-motif, TCT-motif, Box 4	ARE, TCA-element, ERE, LTR, WUN-motif	circadian
Solyc11g027810	ACE, GC-motif, TCT-motif, G-box, Box 4, I-box, GATA-motif, AE-box	CGTCA-motif, W box, TGACG-motif, ARE, TCA-element, ERE, ABRE, TC-rich repeats	circadian
Solyc11g044880	GC-motif, GT1-motif, MRE, G-box, LAMP-element, Box 4, G-Box, TCCC-motif	W box, ARE, ABRE, WUN-motif, MBS	AACA_motif, circadian
Solyc11g045230	ATC-motif, GT1-motif, MRE, chs-CMA1a, chs-Unit 1 m1, Box 4, Sp1, GATA-motif, G-Box, GA-motif	TATC-box, ARE, ERE, ABRE, WUN-motif	GCN4_motif
Solyc11g064830	GATA-motif, G-Box, TCT-motif, Box 4	P-box, W box, AuxRR-core, ERE, ABRE, WUN-motif, TC-rich repeats	CCGTCC-box, O2-site
Solyc11g066020	TCT-motif, Box 4, GA-motif, GATA-motif, Box III, Gap-box	P-box, ERE, TGA-element
Solyc11g066500	AT1-motif, GT1-motif, TCT-motif, GTGGC-motif, G-box, ATCT-motif, Box 4, GATA-motif, G-Box	P-box, CGTCA-motif, GARE-motif, TGACG-motif, ARE, ABRE, WUN-motif, MBS, TC-rich repeats
Solyc11g066510	AT1-motif, GT1-motif, MRE, G-box, LAMP-element, Box 4, AE-box	AuxRR-core, SARE, TCA-element, LTR, ABRE, WUN-motif, TC-rich repeats	GCN4_motif
Solyc11g066560	G-box, Box III, GT1-motif	P-box, CGTCA-motif, GARE-motif, TGACG-motif, ERE, LTR, ABRE, WUN-motif, MBS	GCN4_motif
Solyc11g066790	AT1-motif, GT1-motif, TCT-motif, Box 4, GATA-motif, GA-motif	TGA-element, ARE, ERE, LTR, WUN-motif, MBS
Solyc11g069600	AT1-motif, GT1-motif, TCT-motif, chs-CMA1a, G-box, Box 4, I-box, G-Box, GATA-motif, AE-box, chs-CMA2c	P-box, CGTCA-motif, W box, TGA-element, TGACG-motif, ARE, ABRE, TGA-box	circadian
Solyc11g071195	GT1-motif, MRE, G-box, Box 4, GATA-motif, G-Box, GA-motif, ACA-motif	CGTCA-motif, TGA-element, GARE-motif, TGACG-motif, ARE, ERE, ABRE, WUN-motif, MBS	O2-site
Solyc11g072590	chs-CMA2b, TCT-motif, chs-CMA1a, G-box, Box 4, G-Box	CGTCA-motif, TGACG-motif, ARE, LTR, ABRE, WUN-motif	CCGTCC-box, O2-site, CAT-box
Solyc11g005280	chs-CMA1a, G-box, Box 4, I-box, G-Box	ARE, TCA-element, ABRE, WUN-motif, MBS, TC-rich repeats
Solyc11g005300	AT1-motif, GT1-motif, ATCT-motif, Box 4, I-box, GA-motif	CGTCA-motif, TGA-element, TGACG-motif, ARE, TATC-box, TCA-element, ERE	CAT-box
Solyc11g005560	Box II, 4cl-CMA1c, LAMP-element, 3-AF1 binding site, Box 4	TGA-element, ARE, TCA-element, WUN-motif, TC-rich repeats	O2-site
Solyc11g010860	ACE, GT1-motif, MRE, TCT-motif, Box 4, Sp1, TCCC-motif, AE-box	W box, TGA-element, GARE-motif, ERE, LTR, WUN-motif, TC-rich repeats, MBSI	circadian
Solyc11g012950	G-box, G-Box, GT1-motif, Box 4	CGTCA-motif, TGACG-motif, ARE, TATC-box, TCA-element, ABRE, MBS
Solyc11g019930	AE-box, TCT-motif, 3-AF1 binding site, Box 4	P-box, MBS, TC-rich repeats, ARE
Solyc11g069350	GT1-motif, TCT-motif, chs-CMA1a, G-box, Box 4, TCCC-motif, sbp-CMA1c, AE-box	CGTCA-motif, TGACG-motif, ARE, TCA-element, ERE, ABRE, TGA-box	HD-Zip 1
Solyc11g073170	GT1-motif, TCT-motif, G-box, Box 4, G-Box	P-box, CGTCA-motif, GARE-motif, TGACG-motif, ARE, ERE, LTR, ABRE, WUN-motif	O2-site, circadian, CAT-box
Solyc12g005020	AT1-motif, GT1-motif, MRE, TCT-motif, G-box, Box 4, G-Box	CGTCA-motif, GARE-motif, TGACG-motif, ARE, ERE, ABRE, WUN-motif	AC-I, O2-site
Solyc12g005470	G-box, Box 4, G-Box, TCCC-motif, AE-box	ARE, TCA-element, ERE, LTR, ABRE, WUN-motif, MBS
Solyc12g005950	GC-motif, GT1-motif, MRE, TCT-motif, LAMP-element, G-box, Box 4, I-box, G-Box, GATA-motif, Gap-box	P-box, CGTCA-motif, TGACG-motif, TATC-box, ARE, ERE, ABRE, MBS	O2-site
Solyc12g006230	TCT-motif, chs-CMA1a, LAMP-element, Box 4, Box III, AE-box	CGTCA-motif, W box, TGACG-motif, ARE, TCA-element, ERE, TGA-box, MBS, TC-rich repeats	O2-site
Solyc12g006940	TCT-motif, MRE, G-box, 3-AF1 binding site, Box 4, I-box, G-Box, GATA-motif, AE-box	W box, GARE-motif, ARE, TCA-element, ABRE, WUN-motif, MBS	O2-site
Solyc12g007320	GC-motif, GT1-motif, TCT-motif, G-box, Box 4, AE-box	TCA-element, LTR, ARE, ABRE
Solyc12g008440	G-box, Box 4, G-Box, TCCC-motif, AE-box	CGTCA-motif, W box, TGA-element, TGACG-motif, ARE, ERE, ABRE, WUN-motif, TC-rich repeats	AC-I, circadian, CAT-box
Solyc12g008477	GT1-motif, MRE, G-box, LAMP-element, Box 4, GA-motif, TCCC-motif	CGTCA-motif, TGA-element, TGACG-motif, ARE, ABRE, TC-rich repeats	O2-site
Solyc12g008480	TCT-motif, MRE, G-box, LAMP-element, Box 4, GA-motif, TCCC-motif	CGTCA-motif, AuxRR-core, GARE-motif, TGACG-motif, ARE, ABRE, WUN-motif, TC-rich repeats	O2-site
Solyc12g008485	TCT-motif, MRE, G-box, ATCT-motif, Box 4, GA-motif, G-Box	CGTCA-motif, AuxRR-core, TGACG-motif, ARE, ABRE, WUN-motif	O2-site, GCN4_motif, MSA-like
Solyc12g009065	GT1-motif, TCT-motif, chs-CMA2a, G-box, Box 4, GATA-motif, GA-motif, Gap-box	P-box, CGTCA-motif, TGACG-motif, TCA-element, ERE, LTR, ABRE, WUN-motif	AC-I
Solyc12g009120	GC-motif, TCT-motif, chs-CMA1a, G-box, LS7, Box 4, GATA-motif, G-Box, TCCC-motif	CGTCA-motif, W box, TGACG-motif, TCA-element, LTR, ABRE, MBS, TC-rich repeats	GCN4_motif
Solyc12g009830	G-box, G-Box, MRE, Box 4	P-box, CGTCA-motif, TGA-element, TGACG-motif, ARE, TATC-box, LTR, ABRE, WUN-motif	CAT-box
Solyc12g010500	GT1-motif, G-box, LAMP-element, Box 4, AE-box	P-box, CGTCA-motif, TGACG-motif, ARE, TCA-element, ERE, ABRE	O2-site
Solyc12g010670	GT1-motif, G-box, LAMP-element, Box 4, GATA-motif	P-box, CGTCA-motif, TGACG-motif, TCA-element, ABRE	CCGTCC-box, CAT-box
Solyc12g010780	TCT-motif, chs-CMA2a, G-box, Box 4, GA-motif, G-Box, AE-box	CGTCA-motif, GARE-motif, TGACG-motif, ARE, TATC-box, LTR, ABRE, WUN-motif, TC-rich repeats
Solyc12g013800	GT1-motif, MRE, TCT-motif, G-box, Box 4, GATA-motif, GA-motif, AE-box	CGTCA-motif, TGACG-motif, ARE, ERE, LTR, ABRE	AC-I
Solyc12g014070	GT1-motif, MRE, G-box, Box 4, I-box, G-Box, GATA-motif, AE-box	CGTCA-motif, W box, TGACG-motif, ARE, TATC-box, ABRE, MBSI	HD-Zip 1, O2-site
Solyc12g015800	GT1-motif, chs-CMA2a, G-box, Box 4, GATA-motif, G-Box	P-box, CGTCA-motif, W box, TGACG-motif, ERE, ABRE, WUN-motif, MBS	AC-I, O2-site
Solyc12g019144	AT1-motif, GT1-motif, G-box, Box 4, GATA-motif, GA-motif	P-box, CGTCA-motif, TGA-element, TGACG-motif, ARE	circadian, CAT-box
Solyc12g019190	GT1-motif, ATC-motif, chs-CMA1a, Box 4, GATA-motif	WUN-motif	O2-site
Solyc12g019200	GT1-motif, chs-CMA1a, chs-CMA2a, G-box, Box 4, GATA-motif, AE-box	TCA-element, ERE, LTR, ABRE
Solyc12g020110	AT1-motif, GT1-motif, MRE, Box 4, G-Box, AE-box	CGTCA-motif, W box, GARE-motif, TGACG-motif, TCA-element, ERE, ABRE, WUN-motif, MBS, TC-rich repeats	CAT-box
Solyc12g040390	ACE, GT1-motif, MRE, TCT-motif, G-box, Box 4, G-Box, AE-box	P-box, CGTCA-motif, AuxRR-core, TGACG-motif, ABRE, MBS	O2-site
Solyc12g040760	GT1-motif, MRE, TCT-motif, G-box, Box 4, I-box, G-Box, GATA-motif	CGTCA-motif, W box, TGACG-motif, TATC-box, ARE, TCA-element, ERE, ABRE, WUN-motif, TC-rich repeats	O2-site, circadian
Solyc12g042790	GT1-motif, MRE, TCT-motif, G-box, 3-AF1 binding site, Box 4, GATA-motif	P-box, CGTCA-motif, W box, GARE-motif, TGACG-motif, SARE, TATC-box, ARE, ABRE, WUN-motif, MBS, TC-rich repeats	CCGTCC-box, O2-site
Solyc12g049330	ACE, TCT-motif	CGTCA-motif, TGACG-motif, ARE, ERE, LTR, WUN-motif	GCN4_motif
Solyc12g055710	AT1-motif, MRE, chs-CMA1a, G-box, Box 4, I-box, AE-box	CGTCA-motif, W box, TGACG-motif, ERE, ABRE	AC-I, circadian, CAT-box
Solyc12g055910	AT1-motif, Box II, GT1-motif, LAMP-element, Box 4	GARE-motif, ARE, TCA-element, ERE, LTR	GCN4_motif
Solyc12g056400	ACE, L-box, MRE, G-box, LAMP-element, Box 4, I-box, G-Box, AE-box	W box, ARE, TCA-element, ERE, ABRE, WUN-motif
Solyc12g056580	AE-box, TCCC-motif, Box 4	CGTCA-motif, WUN-motif, ERE, TGACG-motif
Solyc12g087840	G-Box, GT1-motif, MRE, Box 4	P-box, CGTCA-motif, W box, TGACG-motif, ARE, ERE, LTR, ABRE, TC-rich repeats, MBSI	GCN4_motif
Solyc12g087860	TCT-motif, G-box, Box 4, Sp1, GA-motif, G-Box, AE-box	TGA-element, ARE, ERE, ABRE, TC-rich repeats	CCGTCC-box, circadian
Solyc12g088740	I-box, GT1-motif, MRE	GARE-motif, MBS, TCA-element, ARE
Solyc12g089000	GT1-motif, chs-CMA1a, Box 4, I-box, G-Box, AE-box	W box, TCA-element, ERE, ABRE, WUN-motif
Solyc12g094690	GT1-motif, G-box, ATCT-motif, Box 4, Sp1	P-box, W box, ARE, TCA-element, ERE, ABRE	HD-Zip 1, CAT-box
Solyc12g096420	GT1-motif, ATC-motif, MRE, TCT-motif, G-box, 3-AF1 binding site, Box 4	TGA-element, GARE-motif, TATC-box, ARE, TCA-element, LTR, ABRE, TC-rich repeats
Solyc12g096460	GT1-motif, TCT-motif, G-box, 3-AF1 binding site, Box 4, I-box, G-Box, Box III, TCCC-motif	W box, ARE, TCA-element, LTR, ABRE, WUN-motif, TC-rich repeats	O2-site
