# Supplementary material for: Genome-Wide Identification, Evolution, and Expression Analysis of RING Finger Gene Family in Solanum lycopersicum
Source: Int J Mol Sci. 2019 Sep 30;20(19):4864. doi: 10.3390/ijms20194864 (PMC6801689; doi:10.3390/ijms20194864)
Supplement: Supplementary file 1 [file ijms-20-04864-s001.zip › Additional_File_5.xlsx]

## Sheet: Realtime-PCR primers
Additional File 5: Primers used for RT-qPCR analysis
Gene ID	RING type	Forward primer	Reverse primer
Solyc01g006190	HCa	GAATTGCCGTGCCGATACCA	ACCGGTAACAGCGCATTCAG
Solyc01g066430	H2	GTACCTTGTGTCTCAGCGCC	ACCCCGGTTAGCATCAGACA
Solyc01g068390	HCa	AGCACCCTGGGCAATACGAA	CGTTGGGAACGCGACATACG
Solyc02g062040	H2	GGCCCAGCAATGCTAAGTGC	GCAAGCCTTTAGCCACACCC
Solyc02g069180	HCa	CAGCGAATTCCCTCCGCAAC	CGCCGGCCTTCGATTTCATC
Solyc02g082420	H2	TGGCTGGGCTCACACTCTTC	ACAGGAAACTGCCGGGAACT
Solyc02g088570	HCa	ACCCCGAATCATCAGGCTCG	TGCGCTGGCAGGTATAGCAT
Solyc02g089870	HCa	TGGGCACATGGGAGGATTGT	CGTTACGAACATGTGGCCCG
Solyc02g091720	S/T	ACCCGCTCGAAATCCTGCAT	TGTCAATCCCCCGATAGCCG
Solyc02g093520	HCa	CGCCCAGTTGACAATGCTCC	TCAAGCGCTCTCCCACACTC
Solyc03g033630	C2	GGGAGAAACCAAGTCCGCTG	TTCCCTGAGCTGTTGTCCCA
Solyc03g112340	H2	ACGGAAGCATCGGTCAAACC	GACACACGGCACACTCCAAA
Solyc03g113700	C2	GGCGTTGTAGGAGGGACTCT	CTGGACAACGCCCATCTTCC
Solyc03g115920	HCb	GCGTCCCTTGGCATACTGGA	TCCACACCAGCAGGTTATGTGT
Solyc03g116030	v	GCATGCTGTGACCATCGGAA	CTGTCTTTGCCTTCGACGCT
Solyc04g054330	v	ACCAGAGCATGTTCAGCAGC	AGGGTCCAGAGAGGGTACGA
Solyc06g054580	HCa	AAGATGCTTTGCCGAGAGCC	CAGGAGTGTAGCCAACGCAG
Solyc06g073880	H2	GCTTGCGATGATGCTTGCAG	TGCATCCAACAACTCCTGGC
Solyc07g041190	v	CTGTGTGGTGCATGTGGTGA	TCTTGTTGCTGCATGAAGGGC
Solyc08g067960	H2	GCACAAAGCGAGTTGGACTG	GCAGAGTCAGGAACTTAGGACA
Solyc08g081370	H2	AGCTTCATTCAGTGTCGGCG	TCGTCAACCGTCGGATCTCA
Solyc09g007530	H2	AGCAAGTTGCATCTGAGGGC	TCTCCCAGAGCCAGAAGCTC
Solyc10g008400	HCa	CATTCAGGGAGCTACACGGC	GCGTGTAACAGCTGCCTTCT
Solyc12g096420	H2	AGGCAAAACAGGATTTCTGATCGT	GCCTCTCCAACTCCAAAACCC
