# Supplementary material for: Genome-Wide Identification, Evolution, and Expression Analysis of RING Finger Gene Family in Solanum lycopersicum
Source: Int J Mol Sci. 2019 Sep 30;20(19):4864. doi: 10.3390/ijms20194864 (PMC6801689; doi:10.3390/ijms20194864)
Supplement: Supplementary file 1 [file ijms-20-04864-s001.zip › Additional_File_1.xlsx]

## Sheet: Table S1
Additional File 1: Table S1 Detailed information of all 469 RING domain genes identified in tomato genome
No.	Gene_IDa	Chromosome	Localization	Protein Length (aa)b	Molecular Weight (kDa)c	pId	RING Type	Domain Length (aa)
1	Solyc01g006190	1	819074-822480	308	34.8	8.24	RING-HCa	35
2	Solyc01g006910	1	1484056-1484657	181	19.7	5.6	RING-H2	42
3	Solyc01g008800	1	2764933-2774775	1542	176.47	6.06	RING-HCa	43
4	Solyc01g008810	1	2771194-2774775	238	27.1	5.46	RING-HCa	43
5	Solyc01g009000	1	2946502-2947458	318	35.28	7.93	RING-H2	41
6	Solyc01g010880	1	6258522-6263981	304	33.05	4.62	RING-v	46
7	Solyc01g011030	1	6952016-6953304	267	29.94	8.66	RING-HCa	55
8	Solyc01g016410	1	19416250-19418172	237	26.9	4.27	RING-H2	41
9	Solyc01g020190	1	27777524-27778065	125	13.46	4.39	RING-v	48
10	Solyc01g044307	1	43155228-43157801	857	95.12	6.11	RING-HCb	51
11	Solyc01g050040	1	48061037-48062102	328	36.48	4.75	RING-H2	41
12	Solyc01g066430	1	74130134-74131036	300	32.99	7.65	RING-H2	42
13	Solyc01g067360	1	75628318-75632995	267	31.42	6.78	RING-H2	43
14	Solyc01g067800	1	76587847-76596649	421	46.04	6.98	RING-v	47
15	Solyc01g068390	1	77408158-77416174	879	96.93	8.34	RING-HCa	41
16	Solyc01g073900	1	81105409-81107119	454	49.86	6.73	RING-HCa	41
17	Solyc01g079530	1	78452143-78454782	221	25.21	5.58	RING-v	48
18	Solyc01g080080	1	79098440-79110203	260	29.51	5.17	RING-HCa	39
19	Solyc01g080430	1	79520146-79525772	901	100.32	6.53	RING-HCa	40
20	Solyc01g081040	1	80207063-80207986	269	29.84	5.01	RING-H2	42
21	Solyc01g087030	1	81822322-81830031	360	41	8.87	RING-HCa	58
22	Solyc01g087210	1	82008206-82016312	1083	120.82	7.55	RING-C2	46
23	Solyc01g088440	1	83116604-83117253	144	16.6	5.72	RING-H2	42
24	Solyc01g088450	1	83125933-83126856	138	15.93	5.42	RING-H2	42
25	Solyc01g088630	1	83257567-83267098	367	39.25	5.32	RING-H2	42
26	Solyc01g088640	1	83276022-83282940	631	69.78	5.99	RING-H2	42
27	Solyc01g090225	1	83734120-83744465	353	39.33	6.32	RING-H2	76
28	Solyc01g091600	1	85058373-85064242	383	43.14	5.52	RING-H2	41
29	Solyc01g091770	1	85222022-85225570	205	23.53	5.57	RING-H2	42
30	Solyc01g094840	1	86124623-86129321	192	21.57	4.59	RING-H2	41
31	Solyc01g095090	1	86344611-86354705	565	62.31	8.96	RING-H2	48
32	Solyc01g095180	1	86414837-86416026	259	28.34	8.65	RING-H2	42
33	Solyc01g095810	1	86853653-86860345	297	33.3	8.13	RING-H2	42
34	Solyc01g095820	1	86861410-86862036	133	14.79	8.41	RING-H2	42
35	Solyc01g095830	1	86867549-86869300	372	41.33	5	RING-H2	42
36	Solyc01g095840	1	86870967-86874065	378	42.46	7.05	RING-H2	42
37	Solyc01g095850	1	86875222-86877247	341	38.15	6.34	RING-H2	42
38	Solyc01g095860	1	86878272-86880123	372	41.09	5.71	RING-H2	42
39	Solyc01g096490	1	87436801-87455537	1633	180.73	6.34	RING-HCa	46
40	Solyc01g096650	1	87571066-87571584	172	18.82	7.83	RING-H2	42
41	Solyc01g098725	1	89045134-89046432	432	48.01	8.46	RING-H2	42
42	Solyc01g098750	1	89060283-89066417	395	44.32	7.27	RING-HCa	39
43	Solyc01g098760	1	89059098-89080069	697	75.57	6.52	RING-HCa	39
44	Solyc01g098830	1	89109893-89114578	269	30.98	6.04	RING-HCa	49
45	Solyc01g099790	1	89811378-89818908	426	45.93	6.38	RING-H2	45
46	Solyc01g100095	1	90057491-90057916	141	16.4	7.85	RING-H2	43
47	Solyc01g100100	1	90062265-90062564	99	11.35	4.69	RING-H2	43
48	Solyc01g100130	1	90101487-90108551	925	104.93	4.88	RING-HCa	42
49	Solyc01g102265	1	90971002-90976362	92	10.72	6.68	RING-H2	54
50	Solyc01g103980	1	92348885-92352949	316	35.48	5	RING-HCa	43
51	Solyc01g104260	1	92590833-92594980	300	34.93	6.26	RING-H2	41
52	Solyc01g105610	1	93621956-93622630	224	24.84	6.52	RING-H2	42
53	Solyc01g105620*	1	93622238-93625970	346	38.25	4.54	RING-H2; RING-H2	42; 42
54	Solyc01g107150	1	94654059-94663782	346	38.04	8.53	RING-H2	51
55	Solyc01g107290	1	94776731-94781426	276	31.1	8.47	RING-H2	41
56	Solyc01g107880	1	95160461-95169313	1112	124.33	6.27	RING-v	0
57	Solyc01g107930	1	95204880-95210502	718	77.08	8.7	RING-H2	41
58	Solyc01g107940	1	95212601-95220527	707	76.03	7.1	RING-H2	41
59	Solyc01g109200	1	96141217-96145857	448	50.36	10.4	RING-H2	42
60	Solyc01g109280	1	96186447-96193990	590	67.73	5.63	RING-HCb	50
61	Solyc01g109340	1	96224956-96227100	221	24.38	6.66	RING-HCa	41
62	Solyc01g109820	1	96586818-96587687	289	33.01	8.7	RING-H2	42
63	Solyc01g109910	1	96667821-96672493	448	48.64	9.3	RING-H2	53
64	Solyc01g110090	1	96793708-96794510	220	25.25	8.3	RING-HCa	50
65	Solyc01g111610	1	97746326-97747928	243	28.27	5.51	RING-HCa	35
66	Solyc02g014170	2	15726346-15732049	624	69.77	6.62	RING-HCa	34
67	Solyc02g030466	2	26554391-26554915	120	13.99	8.6	RING-H2	41
68	Solyc02g031710	2	27255185-27256647	330	37.22	6.45	RING-HCa	36
69	Solyc02g032337	2	28755146-28756088	136	14.75	8.06	RING-H2	44
70	Solyc02g032340	2	28755750-28757662	168	18.52	9.85	RING-H2	44
71	Solyc02g032370	2	28868546-28868863	105	11.95	9.4	RING-H2	44
72	Solyc02g032430	2	28948993-28949847	166	18.65	9.27	RING-H2	44
73	Solyc02g038770	2	32021300-32022031	243	28.02	5.21	RING-H2	46
74	Solyc02g050280	2	4943772-4956612	994	110.53	7.74	RING-HCb	0
75	Solyc02g062040	2	34158446-34161123	241	26.07	5.14	RING-H2	42
76	Solyc02g065540	2	37263772-37266409	222	23.91	8.59	RING-HCa	41
77	Solyc02g065620	2	37349580-37356131	558	63.39	8.17	RING-HCa	45
78	Solyc02g065650	2	37374581-37375774	397	44.15	4.01	RING-H2	41
79	Solyc02g065720	2	37438349-37449191	224	25.52	4.8	RING-H2	41
80	Solyc02g067260	2	38016622-38019685	335	37.31	4.34	RING-H2	41
81	Solyc02g067270	2	38017642-38019685	248	27.21	4.34	RING-H2	41
82	Solyc02g067280	2	38026143-38026442	99	11.27	9.21	RING-H2	41
83	Solyc02g067680	2	38381485-38382573	362	39.85	6.37	RING-H2	42
84	Solyc02g067700	2	38397230-38397742	170	18.57	5.77	RING-H2	42
85	Solyc02g067970	2	38604858-38607135	423	47.21	10.07	RING-HCa	39
86	Solyc02g069180	2	39703238-39704929	323	35.5	6.1	RING-HCa	36
87	Solyc02g069230	2	39741050-39748796	539	61.51	4.5	RING-HCb	49
88	Solyc02g069470	2	39910312-39914856	757	81.89	8.62	RING-H2	44
89	Solyc02g069760	2	40149592-40152913	158	18.07	7.1	RING-H2	41
90	Solyc02g069880	2	40250576-40256167	305	34.8	8.04	RING-HCa	36
91	Solyc02g072240	2	42117172-42121668	973	110.23	6.7	RING-C2	47
92	Solyc02g072270	2	42132507-42135168	181	20.48	6.71	RING-v	52
93	Solyc02g078320	2	43617374-43619621	239	26.92	5.32	RING-HCa	47
94	Solyc02g078460	2	43689192-43694396	253	29.53	7.5	RING-HCa	38
95	Solyc02g079300	2	44462268-44473014	1005	115.1	8.43	RING-C2	45
96	Solyc02g079400	2	44530738-44534144	304	34.02	9.02	RING-HCa	42
97	Solyc02g081180	2	45795402-45796468	203	22.2	5.25	RING-HCa	38
98	Solyc02g082100	2	46374724-46381554	1078	122.03	5.84	RING-HCa	39
99	Solyc02g082400	2	46645615-46655221	897	102.84	7.46	RING-C2	46
100	Solyc02g082420	2	46667178-46667759	193	20.13	8.66	RING-H2	42
101	Solyc02g082890	2	47085302-47086078	258	29.59	4.99	RING-H2	41
102	Solyc02g083400	2	47379058-47381061	239	25.82	4.78	RING-H2	42
103	Solyc02g083527	2	47451315-47451919	152	17.73	7.48	RING-H2	42
104	Solyc02g083660	2	47536588-47537088	166	18.65	7.39	RING-H2	43
105	Solyc02g085270	2	48863465-48864403	312	36.66	4.93	RING-H2	41
106	Solyc02g086950	2	50169128-50169601	157	17.35	7.87	RING-H2	42
107	Solyc02g087040	2	50217927-50219099	390	43.41	5.69	RING-H2	42
108	Solyc02g088030	2	50892022-50892420	132	14.51	5.42	RING-H2	41
109	Solyc02g088570	2	51261331-51264152	268	30.41	8.65	RING-HCa	55
110	Solyc02g089240	2	51740476-51746052	226	25.78	5.2	RING-H2	41
111	Solyc02g089410	2	51882875-51885872	327	36.73	4.2	RING-H2	41
112	Solyc02g089870	2	52202145-52204152	249	27.33	7.63	RING-HCa	41
113	Solyc02g091230	2	53224948-53235039	228	25.91	5.58	RING-v	46
114	Solyc02g091710	2	53594773-53597752	718	79.65	9.96	RING-H2	45
115	Solyc02g091720	2	53600115-53607717	386	43.82	7.56	RING-S\T	45
116	Solyc02g092810	2	54411401-54414621	151	17.05	4.89	RING-HCa	40
117	Solyc02g093520	2	54998948-55003768	492	54.49	5.79	RING-HCa	33
118	Solyc02g094510	2	55656914-55670771	695	77.85	8.78	RING-HCa	48
119	Solyc03g005460	3	349695-358106	1137	128.3	8.01	RING-HCa	40
120	Solyc03g005490	3	378333-379275	267	31.42	7.57	RING-H2	42
121	Solyc03g005970	3	655988-658879	313	35.09	6.48	RING-HCb	50
122	Solyc03g006060	3	748391-751388	202	22.34	4.77	RING-v	52
123	Solyc03g006570	3	1136981-1149698	1317	144.98	6	RING-HCb	41
124	Solyc03g026060	3	3484534-3491574	511	54.98	6.74	RING-HCa	50
125	Solyc03g026150	3	3581798-3588976	237	26.54	4.77	RING-H2	41
126	Solyc03g031830	3	4332626-4333363	245	26.56	6.22	RING-HCa	38
127	Solyc03g032060	3	4597020-4597556	178	19.32	8.41	RING-H2	42
128	Solyc03g033330	3	4936002-4939157	241	26.28	5.14	RING-H2	42
129	Solyc03g033630	3	5245293-5253471	829	89.14	5.32	RING-C2	42
130	Solyc03g034450	3	6441663-6444835	332	37.09	7.96	RING-HCa	36
131	Solyc03g034457	3	6469284-6472440	377	42.65	5.45	RING-HCa	36
132	Solyc03g036460	3	6932227-6976413	241	26.99	7.47	RING-HCa	36
133	Solyc03g042520	3	6551004-6554007	307	22.19	6.61	RING-HCa	36
134	Solyc03g043870	3	7552349-7556520	286	33.15	7.92	RING-v	65
135	Solyc03g044277	3	8687783-8691788	114	13.27	4.78	RING-H2	41
136	Solyc03g059420	3	31891481-31916582	1789	199.41	7	RING-v	45
137	Solyc03g071550	3	20307256-20315363	963	108.7	7.76	RING-v	40
138	Solyc03g078230	3	51634472-51654094	459	52.74	6.85	RING-HCa	45
139	Solyc03g083460	3	54782108-54785890	372	41.56	7.9	RING-H2	42
140	Solyc03g095450	3	57995390-58004259	438	49.19	5.51	RING-HCa	38
141	Solyc03g095680	3	58275665-58293484	1396	157.01	6.34	RING-HCa	39
142	Solyc03g096003	3	59253540-59255010	118	13.42	6.59	RING-H2	41
143	Solyc03g096935	3	60748820-60752806	361	42.21	8.63	RING-H2	38
144	Solyc03g098590	3	62331052-62334729	403	43.36	5.55	RING-H2	41
145	Solyc03g111510	3	63600665-63604107	254	29.32	6.86	RING-HCa	38
146	Solyc03g111870	3	63947723-63956589	437	47.8	6.16	RING-HCa	33
147	Solyc03g112340	3	64251788-64252984	398	44.6	8.92	RING-H2	42
148	Solyc03g113350	3	64983279-64991327	1247	143.4	6.18	RING-H2	42
149	Solyc03g113700	3	65252534-65254326	348	38.64	6.58	RING-C2	42
150	Solyc03g114090	3	65616603-65617541	312	34.95	7.54	RING-H2	42
151	Solyc03g114190	3	65682079-65682498	139	15.53	8.27	RING-H2	42
152	Solyc03g114270	3	65778493-65779125	210	23.11	7.55	RING-v	45
153	Solyc03g114280	3	65781741-65788038	377	42.57	6.64	RING-H2	41
154	Solyc03g114680	3	66065389-66071704	543	61.48	4.41	RING-H2	41
155	Solyc03g115720	3	66833284-66842367	482	55.53	6.49	RING-HCa	38
156	Solyc03g115920	3	66984355-66985411	264	30.2	4.62	RING-HCb	51
157	Solyc03g116030	3	67039480-67045759	311	33.17	4.65	RING-v	46
158	Solyc03g117660	3	68224077-68231711	710	75.45	8.75	RING-H2	56
159	Solyc03g118425	3	68782434-68786923	1037	112.57	8.75	RING-v	56
160	Solyc03g118840	3	69123842-69127454	387	42.64	8.93	RING-H2	41
161	Solyc03g119760	3	69788616-69804137	465	52.74	6.97	RING-HCa	35
162	Solyc03g120000	3	69991969-69999291	425	48.87	5.04	RING-H2	40
163	Solyc03g120520	3	70374104-70382561	174	19.46	9.31	RING-HCa	41
164	Solyc03g121690	3	71263819-71264481	220	25.63	4.53	RING-H2	41
165	Solyc03g123680	3	71955919-71956641	240	26.62	6.12	RING-H2	42
166	Solyc03g123690	3	71958190-71958624	144	15.87	6.69	RING-H2	42
167	Solyc03g123950	3	72145916-72149477	114	12.71	4.49	RING-v	48
168	Solyc04g005740	4	477778-478458	226	25.85	4.55	RING-H2	41
169	Solyc04g005760	4	489359-490042	227	26.16	4.61	RING-H2	41
170	Solyc04g007500	4	1170495-1170986	163	18.32	4.96	RING-H2	42
171	Solyc04g007600	4	1282834-1287782	284	31.8	7.8	RING-v	46
172	Solyc04g008020	4	1674537-1681150	352	38.76	6.27	RING-H2	41
173	Solyc04g009170	4	2671541-2676566	348	37.83	4.7	RING-H2	41
174	Solyc04g009510	4	2930696-2942579	1055	117.42	5.28	RING-C2	48
175	Solyc04g009780	4	3087743-3088303	186	20.9	5.39	RING-H2	42
176	Solyc04g011570	4	3992465-3997466	339	38.15	5.65	RING-v	48
177	Solyc04g011610	4	4048339-4056602	379	41.43	8.34	RING-H2	41
178	Solyc04g014210	4	4509404-4517860	1730	194.31	7.6	RING-HCb	49
179	Solyc04g014220	4	4521771-4522895	374	41.81	5.61	RING-H2	42
180	Solyc04g015280	4	5485059-5489224	532	59.64	8.57	RING-H2	48
181	Solyc04g049140	4	39758723-39778894	1110	126.57	5.87	RING-C2	47
182	Solyc04g049840	4	43577121-43586979	941	104.27	6.76	RING-C2	0
183	Solyc04g054140	4	51725634-51738104	1312	148.2	5.8	RING-HCa	38
184	Solyc04g054330	4	52266587-52275770	325	36.47	6.36	RING-v	48
185	Solyc04g054370	4	52306068-52306565	165	18.76	7.5	RING-H2	42
186	Solyc04g054650	4	52859074-52861456	557	63.94	8.46	RING-S\T	0
187	Solyc04g058190	4	55220719-55239430	603	66.17	5.34	RING-H2	48
188	Solyc04g071650	4	58716236-58723118	1090	122.68	7.4	RING-C2	46
189	Solyc04g072375	4	59480590-59481093	167	19.29	9.66	RING-H2	45
190	Solyc04g072790	4	59849599-59854990	1070	121.62	6.61	RING-C2	46
191	Solyc04g074790	4	60792720-60796304	334	37.76	5.02	RING-H2	42
192	Solyc04g074820	4	60829910-60830893	327	36.38	8.04	RING-H2	42
193	Solyc04g076860	4	61874509-61877518	750	83.08	9.16	RING-H2	45
194	Solyc04g077000	4	62039401-62042218	357	40.02	6.66	RING-HCb	50
195	Solyc04g078680	4	63463419-63469091	722	78.49	6.45	RING-H2	41
196	Solyc04g078760	4	63504643-63507125	338	38.62	5.76	RING-HCa	35
197	Solyc04g079780	4	64199895-64205602	739	84.35	5.83	RING-HCb	50
198	Solyc04g080930	4	65063349-65068094	405	44.68	8.28	RING-HCa	38
199	Solyc04g081890	4	65839842-65840246	134	14.71	4.77	RING-H2	42
200	Solyc04g082690	4	66372867-66373418	183	19.21	8.75	RING-H2	42
201	Solyc05g005640	5	467347-475142	1279	142.82	6.84	RING-v	45
202	Solyc05g005790	5	611270-614020	472	51.99	6.11	RING-H2	42
203	Solyc05g007670	5	2160772-2164462	259	28.36	4.47	RING-v	46
204	Solyc05g007820	5	2256547-2262983	406	44.46	8.95	RING-H2	59
205	Solyc05g008390	5	2756435-2760306	262	29.55	6.7	RING-v	46
206	Solyc05g008640	5	2949984-2950499	171	19.13	8.05	RING-H2	42
207	Solyc05g009150	5	3276394-3286955	1064	120.17	6.02	RING-H2	42
208	Solyc05g009870	5	4076622-4079369	245	28.27	6.22	RING-HCa	35
209	Solyc05g010170	5	4359763-4360299	178	20.9	6.93	RING-H2	42
210	Solyc05g012010	5	5212109-5216603	299	32.64	5.57	RING-H2	41
211	Solyc05g012560	5	5782514-5790676	264	29.59	8.17	RING-HCa	55
212	Solyc05g014230	5	7983707-7985890	253	29.17	6.71	RING-HCa	38
213	Solyc05g014250	5	8012265-8015580	251	28.71	4.98	RING-HCa	38
214	Solyc05g018050	5	19894973-19895254	93	10.19	3.96	RING-H2	41
215	Solyc05g018310	5	20442302-20443276	324	37.71	7.92	RING-H2	42
216	Solyc05g018760	5	23553333-23556608	151	17.02	5.26	RING-H2	42
217	Solyc05g023680*	5	28966317-28970641	682	75.55	7.28	RING-HCa; RING-HCa	39; 58
218	Solyc05g044480	5	57420497-57428398	889	100.43	8.61	RING-HCa	40
219	Solyc05g044510	5	57548810-57555975	732	83.13	6.07	RING-HCa	40
220	Solyc05g044610	5	58027439-58037488	946	107.13	6.16	RING-H2	49
221	Solyc05g050020	5	60773636-60780125	509	58.03	7.15	RING-H2	48
222	Solyc05g051040	5	62075919-62081924	396	44.45	5.14	RING-H2	41
223	Solyc05g051800	5	63027316-63031035	337	37.83	5.93	RING-v	48
224	Solyc05g053040	5	64039971-64046550	276	30.29	6.07	RING-H2	41
225	Solyc05g053870	5	64753040-64758672	451	49.58	8.56	RING-HCa	33
226	Solyc05g054290	5	65087278-65088812	197	21.58	4.64	RING-H2	45
227	Solyc05g055140	5	65767046-65767585	179	20.25	6.79	RING-H2	42
228	Solyc05g055390	5	65898829-65903736	193	21.69	8.78	RING-H2	42
229	Solyc05g056140	5	66382612-66388128	728	78.78	8.64	RING-H2	44
230	Solyc06g005000*	6	3355-7789	526	58.95	5.49	RING-HCa; RING-HCb	45; 47
231	Solyc06g005080	6	59890-95440	987	111.94	5.37	RING-H2	111
232	Solyc06g005190	6	202558-211553	1026	112.79	6.51	RING-C2	48
233	Solyc06g005630	6	691857-694520	172	19.4	4.28	RING-H2	41
234	Solyc06g005850	6	871255-873433	228	24.54	4.83	RING-v	63
235	Solyc06g007230	6	1293160-1293681	173	19.96	7.59	RING-H2	42
236	Solyc06g007870	6	1757932-1762246	215	23.3	9.6	RING-HCa	38
237	Solyc06g007880	6	1777759-1778319	186	20.66	4.38	RING-HCa	38
238	Solyc06g008210	6	2087710-2094948	702	78.07	7.17	RING-HCa	38
239	Solyc06g008500	6	2390464-2398045	559	62.4	6.83	RING-HCa	40
240	Solyc06g008600	6	2501329-2508287	418	47.05	9.33	RING-HCa	41
241	Solyc06g008900	6	2838822-2844868	842	93.59	6.58	RING-HCa	40
242	Solyc06g016770	6	13532340-13537270	504	56.19	8.84	RING-v	48
243	Solyc06g034330	6	24151732-24170548	594	65.83	8.23	RING-H2	42
244	Solyc06g048520	6	31260493-31268703	434	49.29	8.26	RING-HCa	38
245	Solyc06g049030	6	32365498-32367301	187	20.53	8.62	RING-H2	42
246	Solyc06g051230	6	34517861-34519709	375	41.33	6.6	RING-HCa	41
247	Solyc06g051235	6	34518167-34521601	334	37.58	8.6	RING-HCa	41
248	Solyc06g051250	6	34562023-34562499	158	17.76	5.54	RING-H2	42
249	Solyc06g051577	6	35184934-35186408	419	46.44	8.57	RING-v	64
250	Solyc06g053640	6	36572009-36572863	284	31.98	7.1	RING-H2	42
251	Solyc06g054540	6	37402952-37407658	267	31.36	6.77	RING-H2	43
252	Solyc06g054580	6	37434749-37438090	272	32.24	9.63	RING-HCa	41
253	Solyc06g061020	6	39131804-39133930	331	36.7	7.07	RING-HCa	35
254	Solyc06g061250	6	39354087-39377876	556	63.29	5.81	RING-H2	42
255	Solyc06g062940	6	39842581-39848816	118	13.34	6.27	RING-H2	56
256	Solyc06g063080	6	39948941-39949738	265	30.59	5.62	RING-HCb	52
257	Solyc06g063110	6	39979772-39980819	286	32.49	4.89	RING-H2	42
258	Solyc06g064440	6	40240522-40244345	287	32.45	4.74	RING-H2	42
259	Solyc06g065170	6	40749557-40755658	969	109.7	5.97	RING-H2	36
260	Solyc06g065330	6	40853771-40860163	441	47.71	9.27	RING-H2	42
261	Solyc06g066570	6	41931971-41938658	369	42.12	9.64	RING-HCa	41
262	Solyc06g068640	6	42671998-42674036	318	36.54	5.08	RING-HCb	50
263	Solyc06g069360	6	43223838-43230588	650	71.36	8.85	RING-HCa	44
264	Solyc06g071130	6	43859090-43868534	1263	146.63	6.02	RING-H2	42
265	Solyc06g071270	6	43989026-43993041	354	38.24	6.47	RING-C2	42
266	Solyc06g071420	6	44081371-44086744	370	41.74	6.86	RING-H2	41
267	Solyc06g072270	6	44692304-44693383	359	37.89	4.54	RING-H2	41
268	Solyc06g072790	6	45028861-45036628	536	60.88	8.78	RING-H2	38
269	Solyc06g073340	6	45333329-45341108	550	62.54	5.03	RING-HCb	46
270	Solyc06g073860	6	45748408-45752119	384	41.64	5.29	RING-H2	41
271	Solyc06g073880	6	45758410-45760585	251	26.97	5.33	RING-H2	41
272	Solyc06g074740	6	46420009-46431545	960	107.89	5.03	RING-H2	88
273	Solyc06g074760	6	46440588-46446665	766	88.02	4.68	RING-HCa	39
274	Solyc06g076050	6	47365010-47367963	447	48.85	7.36	RING-HCa	49
275	Solyc06g076610	6	47722705-47726070	257	28.31	7.93	RING-v	62
276	Solyc06g084040	6	49343068-49350161	431	47.98	9.48	RING-HCa	41
277	Solyc06g084510	6	49632512-49640455	303	35.29	6.67	RING-H2	43
278	Solyc07g005840	7	667382-673105	1041	117.59	6.8	RING-C2	46
279	Solyc07g005980	7	818486-822086	242	26.84	7.04	RING-H2	64
280	Solyc07g006350	7	1166576-1173513	514	56.12	7.75	RING-HCa	50
281	Solyc07g006360	7	1188979-1190418	479	53.32	7.01	RING-H2	42
282	Solyc07g006400	7	1221741-1224114	186	21.14	9.74	RING-H2	42
283	Solyc07g007160	7	1919158-1921418	198	22.74	9.66	RING-H2	41
284	Solyc07g007180	7	1931330-1934973	117	13.65	8.69	RING-H2	41
285	Solyc07g007440	7	2158367-2159629	420	46.85	9.27	RING-H2	42
286	Solyc07g007610	7	2267369-2271283	237	26.09	8.77	RING-H2	59
287	Solyc07g016070	7	6225376-6226137	184	21.66	5.24	RING-H2	43
288	Solyc07g016100	7	6269416-6270177	253	29.86	4.93	RING-H2	43
289	Solyc07g016110	7	6278313-6279068	251	29.4	5.05	RING-H2	43
290	Solyc07g016130	7	6303849-6304364	171	19.62	5.2	RING-H2	43
291	Solyc07g016140	7	6320054-6320815	253	29.85	5.07	RING-H2	43
292	Solyc07g041190	7	52095423-52101186	246	28.12	5.19	RING-v	47
293	Solyc07g044780	7	57945106-57959987	517	57.58	8.83	RING-v	48
294	Solyc07g045190	7	58446507-58449513	239	26.93	5.55	RING-H2	42
295	Solyc07g049400	7	59801665-59802177	170	19.39	5.16	RING-HCa	38
296	Solyc07g051960	7	60644333-60649519	657	74.74	8.84	RING-HCa	40
297	Solyc07g051970	7	60654837-60662299	976	110.44	7.8	RING-HCa	40
298	Solyc07g051980	7	60665620-60670748	736	84.25	8.67	RING-HCa	40
299	Solyc07g052100	7	60768873-60778941	930	105.88	8.13	RING-HCa	62
300	Solyc07g053420	7	61991584-61992291	218	24.19	5.32	RING-H2	42
301	Solyc07g053800	7	62337997-62356157	512	57.9	5.5	RING-HCa	40
302	Solyc07g053850	7	62380452-62393013	564	65.25	8.52	RING-H2	44
303	Solyc07g054080	7	62613220-62616150	246	27.69	7.9	RING-HCa	49
304	Solyc07g055215	7	63455987-63459954	198	22.79	5.14	RING-v	47
305	Solyc07g055330	7	63526097-63527646	292	33.76	8.36	RING-H2	41
306	Solyc07g062720	7	65537300-65546162	767	81.38	6.17	RING-H2	41
307	Solyc07g063200	7	65867607-65869496	270	29.31	6.33	RING-HCa	47
308	Solyc07g065810	7	67554679-67556174	329	38.21	7.38	RING-H2	41
309	Solyc08g005110	8	73487-74311	274	30.82	7.85	RING-H2	41
310	Solyc08g005150	8	97599-104455	678	77.18	6.55	RING-HCb	50
311	Solyc08g006460	8	1059620-1064862	531	58.22	8.26	RING-H2	41
312	Solyc08g006980	8	1555045-1559573	724	80.11	8.31	RING-HCa	41
313	Solyc08g007120	8	1693601-1695139	331	37.07	6.85	RING-HCa	35
314	Solyc08g008080	8	2554169-2554645	158	18.38	5.14	RING-H2	43
315	Solyc08g013710	8	3171215-3178212	231	25.1	5.44	RING-v	46
316	Solyc08g014080	8	3716407-3720845	264	29.54	7.28	RING-v	46
317	Solyc08g015770	8	5577166-5580886	305	34.7	9.05	RING-HCa	39
318	Solyc08g023280	8	29123257-29129809	998	110.45	9.07	RING-HCa	38
319	Solyc08g029130	8	38172166-38227209	1463	165.82	5.85	RING-v	42
320	Solyc08g061100	8	46727800-46736330	1086	121.64	6.67	RING-C2	46
321	Solyc08g061890	8	49715933-49722378	665	75.9	9.64	RING-C2	39
322	Solyc08g066550	8	55356919-55358458	239	27.57	8.84	RING-v	46
323	Solyc08g067290	8	56412410-56415969	312	35.2	5.04	RING-H2	41
324	Solyc08g067770	8	56856543-56864510	421	46.13	8.25	RING-H2	41
325	Solyc08g067960	8	57081091-57086837	311	35.85	6.7	RING-H2	43
326	Solyc08g075080	8	59357018-59365015	537	59.58	9.1	RING-H2	42
327	Solyc08g075910	8	60108881-60109786	301	33.81	8.53	RING-H2	41
328	Solyc08g076810	8	60823556-60854252	1173	131.23	6.44	RING-H2	42
329	Solyc08g076830	8	60859795-60860820	341	38.36	4.88	RING-H2	42
330	Solyc08g077100	8	61146397-61148674	423	48.95	7.56	RING-HCa	40
331	Solyc08g077460	8	61500002-61503231	348	38.48	7.02	RING-HCa	35
332	Solyc08g081300	8	64483980-64489926	216	23.79	4.39	RING-H2	41
333	Solyc08g081370	8	64551084-64551581	165	18.89	4.99	RING-H2	43
334	Solyc08g082310	8	65261017-65266666	392	43.68	6.61	RING-H2	42
335	Solyc08g082680	8	65507242-65509043	230	26.34	6.08	RING-H2	42
336	Solyc09g005320	9	245468-252634	466	52.13	4.8	RING-HCa	39
337	Solyc09g007060	9	712094-714491	293	33.36	8.14	RING-H2	41
338	Solyc09g007530	9	1106586-1110272	542	59.62	6.59	RING-H2	42
339	Solyc09g007620	9	1192774-1195427	175	19.6	5.36	RING-H2	41
340	Solyc09g007680*	9	1225583-1249318	1136	125.97	6.79	RING-HCa; RING-v	39; 50
341	Solyc09g007700	9	1244061-1249373	362	40.1	5.52	RING-HCa	39
342	Solyc09g008330	9	1794205-1803928	649	72.61	5.81	RING-G	46
343	Solyc09g010595	9	3945049-3948578	416	46.99	5.45	RING-H2	41
344	Solyc09g010650	9	3978644-3979096	150	16.74	6.85	RING-H2	42
345	Solyc09g010690	9	4016165-4020431	451	48.92	7.25	RING-HCa	49
346	Solyc09g011770	9	5062106-5065979	233	24.8	4.85	RING-v	52
347	Solyc09g013120	9	5516238-5525269	424	46.47	7.24	RING-HCa	35
348	Solyc09g031580	9	29866709-29875886	1217	138.73	7.04	RING-v	40
349	Solyc09g031650	9	28483037-28490287	1353	147.79	7.37	RING-HCa	40
350	Solyc09g055260	9	38591081-38607522	1888	211.13	5.77	RING-H2	47
351	Solyc09g059130	9	53656260-53656700	146	16.72	4.37	RING-H2	41
352	Solyc09g059990	9	57259487-57260230	247	27.38	4.7	RING-HCa	38
353	Solyc09g061370	9	59183051-59183635	194	21.68	5.26	RING-H2	61
354	Solyc09g065990	9	64487183-64499290	430	48.12	9.28	RING-HCa	41
355	Solyc09g066300	9	64976588-64977580	323	37.15	8.26	RING-H2	42
356	Solyc09g072820	9	65935342-65945572	1062	120.98	8.24	RING-C2	46
357	Solyc09g074120	9	66288643-66290533	542	62.32	6.15	RING-HCa	40
358	Solyc09g074130	9	66295571-66300196	662	75.71	6.39	RING-HCa	40
359	Solyc09g074140	9	66305405-66311084	717	81.61	5.91	RING-HCa	40
360	Solyc09g074160	9	66318789-66318971	60	7.02	6.95	RING-HCa	40
361	Solyc09g074190	9	66377175-66380826	803	91.47	7.97	RING-HCa	40
362	Solyc09g074200	9	66398855-66403968	838	94.61	5.75	RING-HCa	40
363	Solyc09g074460	9	66685095-66686228	294	31.37	4.19	RING-H2	41
364	Solyc09g075040	9	67259148-67263721	333	37.96	9.06	RING-HCa	49
365	Solyc09g075320	9	67460771-67461367	198	22.59	5.17	RING-H2	42
366	Solyc09g089890	9	69980887-69981936	349	40.14	8.65	RING-H2	42
367	Solyc09g090160	9	70173278-70181942	501	54.35	7.86	RING-HCa	39
368	Solyc09g091480	9	71223490-71230529	771	84.22	9.05	RING-H2	41
369	Solyc09g091790*	9	71482551-71489370	442	48.91	4.88	RING-HCa; RING-HCa	38; 40
370	Solyc10g005220	10	173558-187508	942	105.73	6.47	RING-HCa	39
371	Solyc10g006960	10	1377165-1380192	258	28.58	6.65	RING-HCa	47
372	Solyc10g007140	10	1530674-1540091	519	57.47	6.13	RING-H2	41
373	Solyc10g008080	10	2215857-2216300	123	13.92	5.63	RING-H2	42
374	Solyc10g008400	10	2523909-2524574	221	24.8	8.32	RING-HCa	45
375	Solyc10g008410	10	2528395-2528910	171	19.39	7.1	RING-HCa	49
376	Solyc10g009020	10	3039172-3043251	252	29.18	6.56	RING-HCa	38
377	Solyc10g009487	10	3590196-3594924	150	17.05	7.5	RING-H2	42
378	Solyc10g011880	10	4135766-4136383	205	22.56	8.23	RING-H2	42
379	Solyc10g038000	10	18556918-18562871	297	33.28	7.22	RING-HCa	57
380	Solyc10g046920	10	38068565-38069368	267	30.5	6.94	RING-H2	54
381	Solyc10g049750	10	46462667-46470909	889	100.12	6.94	RING-HCa	40
382	Solyc10g050170	10	47984583-47996047	677	72.8	6.36	RING-H2	41
383	Solyc10g051257	10	51745108-51745644	178	20.4	6.28	RING-H2	42
384	Solyc10g051270	10	51769434-51772898	256	28.99	6.83	RING-HCa	41
385	Solyc10g052480	10	52762166-52762849	227	26.08	4.83	RING-H2	41
386	Solyc10g054030	10	54464621-54472348	416	45.3	9.43	RING-H2	44
387	Solyc10g074810	10	58580331-58587836	477	53.19	8.95	RING-HCa	38
388	Solyc10g080520	10	61890850-61896491	443	48.91	5.22	RING-HCa	35
389	Solyc10g081110	10	62378608-62383835	335	37.95	6.05	RING-H2	41
390	Solyc10g081710	10	62850344-62856571	387	42.16	6.07	RING-H2	41
391	Solyc10g081780	10	62908062-62908457	131	14.7	5.01	RING-H2	42
392	Solyc10g081790	10	62910055-62910627	190	20.85	6.7	RING-H2	42
393	Solyc10g084100	10	63881740-63887415	319	35.42	6.5	RING-HCa	39
394	Solyc10g084430	10	64095487-64096972	299	33.73	8.09	RING-H2	41
395	Solyc10g085130	10	64544898-64548268	240	27.8	7.48	RING-HCa	38
396	Solyc10g086080	10	65166232-65168541	335	37.8	6.36	RING-HCa	39
397	Solyc10g086700	10	65585358-65589336	203	22.12	4.77	RING-v	52
398	Solyc11g005030	11	44740-49827	867	96.19	5.35	RING-HCa	45
399	Solyc11g005250	11	202582-212396	1353	152.42	7.73	RING-HCb	37
400	Solyc11g005280	11	227134-227760	208	22.73	9.11	RING-H2	42
401	Solyc11g005290	11	234612-235244	210	23.3	7.92	RING-H2	42
402	Solyc11g005300	11	241147-243084	220	24.54	8.5	RING-H2	42
403	Solyc11g005310	11	245756-246400	214	23.88	8.39	RING-H2	42
404	Solyc11g005320	11	256942-257601	219	24.13	8.38	RING-H2	42
405	Solyc11g005560	11	418624-426098	1078	121.39	6.65	RING-C2	45
406	Solyc11g006450	11	1140974-1141471	165	18.41	8.29	RING-H2	42
407	Solyc11g007530	11	1787335-1791121	223	24.92	7.93	RING-H2	42
408	Solyc11g007910	11	2133914-2141578	838	96.23	5.62	RING-HCa	39
409	Solyc11g008580	11	2764517-2775587	618	70.05	5.26	RING-HCb	51
410	Solyc11g010310	11	3393255-3402308	1705	191.99	7.32	RING-HCb	49
411	Solyc11g010330	11	3403875-3407542	545	62.97	6.33	RING-H2	42
412	Solyc11g010860	11	3889125-3890816	218	26.1	6.79	RING-H2	42
413	Solyc11g011570	11	4638263-4639371	309	36.17	7.43	RING-H2	44
414	Solyc11g011980	11	4926748-4932481	672	75.65	8.14	RING-HCa	38
415	Solyc11g012950	11	5796167-5798396	333	38.22	6.93	RING-H2	41
416	Solyc11g013370	11	6351480-6372344	847	97.41	6.17	RING-HCa	39
417	Solyc11g019930	11	9809891-9824176	444	48.38	8.87	RING-H2	42
418	Solyc11g027810	11	19108205-19115680	185	20.95	8.47	RING-HCa	43
419	Solyc11g044880	11	32330480-32344923	1067	118.56	5.9	RING-HCa	35
420	Solyc11g045230	11	31612612-31618788	335	38.3	8.72	RING-HCa	49
421	Solyc11g064830	11	50346142-50353379	245	28.12	5.83	RING-HCa	43
422	Solyc11g066020	11	51950745-51954077	446	48.5	7.83	RING-HCa	49
423	Solyc11g066500	11	52551552-52559058	810	92.23	4.63	RING-HCa	39
424	Solyc11g066510	11	52561924-52563929	236	26.56	7.89	RING-H2	42
425	Solyc11g066560	11	52614368-52626977	957	107.51	5.29	RING-H2	84
426	Solyc11g066790	11	52880601-52891293	1071	118.66	7.24	RING-HCa	40
427	Solyc11g069350	11	54253877-54258108	523	58.23	8.89	RING-v	48
428	Solyc11g069600	11	54526168-54531802	733	79.56	8.75	RING-H2	44
429	Solyc11g071195	11	55012933-55013991	116	13.65	7.27	RING-v	47
430	Solyc11g072590	11	56052314-56063760	1054	115	6.23	RING-C2	48
431	Solyc11g073170	11	56523998-56524582	194	22.57	7.06	RING-H2	42
432	Solyc12g005020	12	10447-13598	223	24.37	8.18	RING-H2	42
433	Solyc12g005470	12	276675-286068	569	65.92	8.93	RING-H2	44
434	Solyc12g005950	12	575323-588074	677	76.48	7.04	RING-HCa	38
435	Solyc12g006230	12	745272-747708	152	17.28	5.26	RING-H2	42
436	Solyc12g006940	12	1367624-1375079	419	46.52	4.89	RING-H2	41
437	Solyc12g007320	12	1709304-1710449	381	44.59	8.93	RING-H2	42
438	Solyc12g008440	12	1869668-1869979	103	11.24	5.23	RING-H2	43
439	Solyc12g008477	12	1888246-1888596	116	13.57	4.53	RING-H2	41
440	Solyc12g008480	12	1889630-1889962	110	12.56	4.7	RING-H2	41
441	Solyc12g008485	12	1890592-1890921	109	12.81	4.75	RING-H2	41
442	Solyc12g009065	12	2356194-2356682	162	18.36	5.23	RING-H2	42
443	Solyc12g009120	12	2442522-2446115	116	13.09	6.58	RING-H2	56
444	Solyc12g009830	12	3021097-3026646	222	24.55	8.79	RING-H2	58
445	Solyc12g010500	12	3509182-3511367	179	20.66	4.02	RING-H2	41
446	Solyc12g010670	12	3614788-3615462	224	25.47	6.85	RING-HCa	49
447	Solyc12g010780	12	3710249-3710686	145	17.02	4.47	RING-H2	41
448	Solyc12g013800	12	4593694-4596399	250	28.05	8.71	RING-HCa	47
449	Solyc12g014070	12	4887139-4893123	544	59.64	6.46	RING-H2	41
450	Solyc12g015800	12	5801374-5804481	358	41.38	8.9	RING-H2	41
451	Solyc12g019144	12	9333190-9337006	202	23.04	6.86	RING-H2	41
452	Solyc12g019190	12	9495174-9496381	220	25.01	8.4	RING-H2	41
453	Solyc12g019200	12	9547413-9549169	220	25.24	9.31	RING-H2	41
454	Solyc12g020110	12	14053664-14059567	881	98.97	7.8	RING-HCa	39
455	Solyc12g040390	12	54711170-54713662	331	37.62	9.08	RING-H2	41
456	Solyc12g040760	12	56036653-56037771	372	42.95	4.59	RING-HCb	56
457	Solyc12g042790	12	59144374-59145102	242	27.8	4.52	RING-HCb	56
458	Solyc12g049330	12	61756704-61760637	391	43.16	7.93	RING-HCa	40
459	Solyc12g055710	12	62632001-62632765	254	28.85	5.13	RING-H2	42
460	Solyc12g055910	12	62841586-62858940	1237	135.8	5.09	RING-HCa	39
461	Solyc12g056400	12	63275857-63279244	374	42.49	6.32	RING-H2	41
462	Solyc12g056580	12	63474688-63482115	1083	121.81	7.43	RING-C2	46
463	Solyc12g087840	12	64327775-64328722	315	35.47	5.45	RING-H2	42
464	Solyc12g087860	12	64341079-64342200	335	37.83	9.39	RING-H2	42
465	Solyc12g088740	12	64974159-64980187	693	75.33	6.22	RING-H2	41
466	Solyc12g089000	12	65151756-65156340	537	61.94	5.07	RING-HCb	50
467	Solyc12g094690	12	65822138-65822698	186	19.8	6.84	RING-H2	42
468	Solyc12g096420	12	66324074-66329271	551	60.56	5.83	RING-H2	41
469	Solyc12g096460	12	66354172-66358161	313	35.83	6.24	RING-v	77
Note:
a. Genes which have two RING domains are marked by an asterisk.
b. aa, amino acid
c. kDa, kilo Dalton
d. pI, isoelectric point

## Sheet: Table S2
Additional File 1: Table S2 Incomplete RING domains caused by lacking or modified one or more metal ligands in tomato genome
No.	Gene IDa	Chromosome	RING domainb	Length (aa)	RING type	Comments
1	Solyc03g096003	3	CPTCLEEYTPENPKIFTKCSHHYHLSCIYEWQERSETCPTA	41	H2	missing metal ligand 8
2	Solyc02g067280	2	CSICLSNYEIGEEAKKIPCKHHFHSICIDKWLGINGSCPRT	41	H2	missing metal ligand 8
3	Solyc02g030466	2	CSICLGKFKHEETIGKIGCEHEYHACCIRKWLLRKKNCPIW	41	H2	missing metal ligand 8
4	Solyc06g062940	6	CAICRNHIMDLCIECQANQASATSEECTVAWGVCNHAFHFHCISRWLKTRQVCPLD	56	H2	missing metal ligand 8
5	Solyc12g009120	12	CAICRNHIMDLCIECQANQASATSEECTVAWGVCNHAFHFHCISRWLKTRQVCPLD	56	H2	missing metal ligand 8
6	Solyc12g087860	12	CAVCLNEFEEEETLRLLPNCHHVFHPECIDAWLAFRTTCPGP	42	H2	missing metal ligand 8
7	Solyc07g016070	7	CMICLGKLITKDIVELTRMPCKHVFYGDCIIQWLEINHVCPLC	43	H2	missing metal ligand 5
8	Solyc07g016130	7	CMVCLGKSLTKDIVELTCMPSKHVFHGYCIIQWLEKNHVCPLC	43	H2	missing metal ligand 3
9	Solyc01g107150	1	CCYCKSELEEGTDAGITRLGCLHTIHTSCLVSHLKSFPPHTAPAGYVCPIP	51	H2	missing metal ligand 8
10	Solyc10g046920	10	CNYPHLPREWFVITQPCRHTLHTRCYLNLLMGNMSWRNVRRLLNPDNIVRCPTC	54	H2	missing metal ligand 2
11	Solyc06g005000	6	CVKCNHMVSLGEGCYHIYCRCGHEFCDTCGAEWKNKKATCSCPVW	45	Hca	missing metal ligand 8
12	Solyc09g031650	9	CPVCRTLIFPNEAVQSQCTHLYCKPCLAHVANGSRACPYD	40	Hca	missing metal ligand 8
13	Solyc03g095680	3	CPVCQEKLNNQKMVFQCGHVICCNCKFLMTLYPYFCFKS	39	Hca	missing metal ligand 8
14	Solyc08g015770	8	CNACWRELEGQAITTTCGHIFCQNDASKILSSDAACPIC	39	Hca	missing metal ligand 6
15	Solyc01g110090	1	CKICMEPMLLSSKKFKNQNLCVHPFCIDCIITYISVKLVDNVVEIPCPFS	50	Hca	missing metal ligand 8
16	Solyc04g054650	4	CVVCLSEARDTTVLPCRHMCICSGSAQVLRFQTNRCPIC	39	S\T	missing metal ligand 5 and 6
17	Solyc01g020190	1	CRICRNPGEADNPLRYPCACSGSIKYVHQDCLLQWLNHSNARQCEQMY	48	v	missing metal ligand 8
18	Solyc02g082400	2	CHQCMKSDRKVARCGKRCGKRYCSPCIKRWYPHLSEEAIAEECPVC	46	C2	missing metal ligand 6
Note:
a. Genes which have two RING domains are marked by an asterisk.
b. Metal ligands of the incomplete RING domain are marked by red color.

## Sheet: Table S3
Additional File 1: Table S3 RING domain genes localized on chromosome 0 of tomato genome
No.	Gene ID	Chromosome	RING domain*	Length (aa)	RING type
1	Solyc00g024160	0	CYACRKNAASIIWPCGHFRVCATCASHLRACPDC	34	HCa
2	Solyc00g007220	0	CAICLAEYTRGDEIKVLPQCRHVFHVHCIDTWLGSHSSCPTC	42	H2
3	Solyc00g136260	0	CAVCLDEIEKEQVARIVPGCNHGFHIECADTWLAKHPVCPVC	42	H2
4	Solyc00g217960	0	CVVCLNDVVGGEDCRKLPKCGHVFHVECVDTWLERNWTCPIC	42	H2
Note:
*: metal ligands of the RING domain are marked by red color.

## Sheet: Table S4
Additional File 1: Table S4 Tomato RING domain proteins grouped by the additional domain organization
Group No.	Number of proteins	Gene IDa	RING-type	Representative domain architectureb	Additional domainc	Speciesd	Domain discription and/or predicted functione
1	157	Solyc01g008810	HCa		RING domain	At, Bn, Ce, Dm, Hs, Mt, Os, Pt, Sc, Sp, Ta, Sl, Vv, Xl, Zm	E3 ubiquitin ligase activity, Zinc binding domain (Lorick et al., 1999)
		Solyc01g016410	H2
		Solyc01g020190	v
		Solyc01g080080	HCa
		Solyc01g088440	H2
		Solyc01g088450	H2
		Solyc01g088640	H2
		Solyc01g094840	H2
		Solyc01g098750	HCa
		Solyc01g098760	HCa
		Solyc01g098830	HCa
		Solyc01g099790	H2
		Solyc01g100100	H2
		Solyc01g104260	H2
		Solyc01g105620*	H2; H2
		Solyc01g107290	H2
		Solyc01g107930	H2
		Solyc01g107940	H2
		Solyc01g109820	H2
		Solyc02g030466	H2
		Solyc02g031710	HCa
		Solyc02g032337	H2
		Solyc02g032340	H2
		Solyc02g032370	H2
		Solyc02g038770	H2
		Solyc02g065540	HCa
		Solyc02g065650	H2
		Solyc02g065720	H2
		Solyc02g067260	H2
		Solyc02g067270	H2
		Solyc02g067970	HCa
		Solyc02g069180	HCa
		Solyc02g069760	H2
		Solyc02g078320	HCa
		Solyc02g078460	HCa
		Solyc02g079400	HCa
		Solyc02g081180	HCa
		Solyc02g082890	H2
		Solyc02g083527	H2
		Solyc02g085270	H2
		Solyc02g088030	H2
		Solyc02g089240	H2
		Solyc02g089410	H2
		Solyc02g094510	HCa
		Solyc03g005490	H2
		Solyc03g026150	H2
		Solyc03g031830	HCa
		Solyc03g042520	HCa
		Solyc03g044277	H2
		Solyc03g078230	HCa
		Solyc03g096003	H2
		Solyc03g111510	HCa
		Solyc03g113700	C2
		Solyc03g114270	v
		Solyc03g114680	H2
		Solyc03g117660	H2
		Solyc03g118840	H2
		Solyc03g120520	HCa
		Solyc03g121690	H2
		Solyc03g123690	H2
		Solyc03g123950	v
		Solyc04g005740	H2
		Solyc04g005760	H2
		Solyc04g007500	H2
		Solyc04g054650	S/T
		Solyc04g074820	H2
		Solyc04g078680	H2
		Solyc05g007820	H2
		Solyc05g008640	H2
		Solyc05g012010	H2
		Solyc05g014230	HCa
		Solyc05g014250	HCa
		Solyc05g018050	H2
		Solyc05g054290	H2
		Solyc06g005630	H2
		Solyc06g007870	HCa
		Solyc06g007880	HCa
		Solyc06g008600	HCa
		Solyc06g051230	HCa
		Solyc06g051235	HCa
		Solyc06g062940	H2
		Solyc06g071270	C2
		Solyc06g073860	H2
		Solyc06g073880	H2
		Solyc06g084040	HCa
		Solyc07g005980	H2
		Solyc07g007160	H2
		Solyc07g007180	H2
		Solyc07g007610	H2
		Solyc07g016070	H2
		Solyc07g016100	H2
		Solyc07g016110	H2
		Solyc07g016130	H2
		Solyc07g016140	H2
		Solyc07g045190	H2
		Solyc07g049400	HCa
		Solyc07g054080	HCa
		Solyc07g055330	H2
		Solyc07g062720	H2
		Solyc07g063200	HCa
		Solyc08g006460	H2
		Solyc08g075080	H2
		Solyc08g081300	H2
		Solyc09g007060	H2
		Solyc09g007530	H2
		Solyc09g007620	H2
		Solyc09g007700	HCa
		Solyc09g010595	H2
		Solyc09g031650	HCa
		Solyc09g055260	H2
		Solyc09g059130	H2
		Solyc09g059990	HCa
		Solyc09g061370	H2
		Solyc09g065990	HCa
		Solyc09g074160	HCa
		Solyc09g075040	HCa
		Solyc09g091480	H2
		Solyc10g005220	HCa
		Solyc10g006960	HCa
		Solyc10g007140	H2
		Solyc10g008410	HCa
		Solyc10g009020	HCa
		Solyc10g046920	H2
		Solyc10g050170	H2
		Solyc10g051257	H2
		Solyc10g052480	H2
		Solyc10g054030	H2
		Solyc10g080520	HCa
		Solyc10g081710	H2
		Solyc10g081780	H2
		Solyc10g084100	HCa
		Solyc10g084430	H2
		Solyc10g085130	HCa
		Solyc10g086080	HCa
		Solyc11g010860	H2
		Solyc11g011570	H2
		Solyc11g045230	HCa
		Solyc11g064830	HCa
		Solyc11g066500	HCa
		Solyc11g071195	v
		Solyc12g008440	H2
		Solyc12g008477	H2
		Solyc12g008480	H2
		Solyc12g008485	H2
		Solyc12g009120	H2
		Solyc12g009830	H2
		Solyc12g010500	H2
		Solyc12g010670	HCa
		Solyc12g010780	H2
		Solyc12g014070	H2
		Solyc12g019144	H2
		Solyc12g019190	H2
		Solyc12g019200	H2
		Solyc12g040390	H2
		Solyc12g042790	HCb
		Solyc12g088740	H2
		Solyc12g096420	H2
		Solyc12g096460	v
2	116	Solyc01g006910	H2		Transmembrane	At, Bn, Ce, Dm, Hs, Mt, Os, Pt, Sc, Sp, Ta, Sl, Vv, Xl, Zm	Transmembrane domain
		Solyc01g011030	HCa
		Solyc01g066430	H2
		Solyc01g067800	v
		Solyc01g081040	H2
		Solyc01g088630	H2
		Solyc01g091600	H2
		Solyc01g091770	H2
		Solyc01g095180	H2
		Solyc01g095820	H2
		Solyc01g096650	H2
		Solyc01g100095	H2
		Solyc01g103980	HCa
		Solyc01g105610	H2
		Solyc01g107150	H2
		Solyc01g109200	H2
		Solyc01g109340	HCa
		Solyc01g109910	H2
		Solyc02g032430	H2
		Solyc02g067280	H2
		Solyc02g067700	H2
		Solyc02g072270	v
		Solyc02g082420	H2
		Solyc02g086950	H2
		Solyc02g087040	H2
		Solyc02g088570	HCa
		Solyc02g089870	HCa
		Solyc02g092810	HCa
		Solyc03g006060	v
		Solyc03g032060	H2
		Solyc03g095450	HCa
		Solyc03g096935	H2
		Solyc03g114090	H2
		Solyc03g114190	H2
		Solyc03g114280	H2
		Solyc03g123680	H2
		Solyc04g008020	H2
		Solyc04g009780	H2
		Solyc04g011570	v
		Solyc04g014220	H2
		Solyc04g054330	v
		Solyc04g054370	H2
		Solyc04g072375	H2
		Solyc04g074790	H2
		Solyc04g081890	H2
		Solyc04g082690	H2
		Solyc05g005790	H2
		Solyc05g010170	H2
		Solyc05g012560	HCa
		Solyc05g018760	H2
		Solyc05g051040	H2
		Solyc05g051800	v
		Solyc05g053040	H2
		Solyc05g055140	H2
		Solyc05g055390	H2
		Solyc06g005850	v
		Solyc06g007230	H2
		Solyc06g016770	v
		Solyc06g048520	HCa
		Solyc06g049030	H2
		Solyc06g051250	H2
		Solyc06g053640	H2
		Solyc06g063110	H2
		Solyc06g064440	H2
		Solyc06g071420	H2
		Solyc06g076610	v
		Solyc07g006360	H2
		Solyc07g006400	H2
		Solyc07g044780	v
		Solyc07g053420	H2
		Solyc07g053850	H2
		Solyc07g055215	v
		Solyc07g065810	H2
		Solyc08g005110	H2
		Solyc08g008080	H2
		Solyc08g013710	v
		Solyc08g067770	H2
		Solyc08g076830	H2
		Solyc08g081370	H2
		Solyc08g082680	H2
		Solyc09g010650	H2
		Solyc09g011770	v
		Solyc09g066300	H2
		Solyc09g075320	H2
		Solyc09g089890	H2
		Solyc10g008400	HCa
		Solyc10g009487	H2
		Solyc10g011880	H2
		Solyc10g051270	HCa
		Solyc10g074810	HCa
		Solyc10g081110	H2
		Solyc10g081790	H2
		Solyc10g086700	v
		Solyc11g005280	H2
		Solyc11g005290	H2
		Solyc11g005300	H2
		Solyc11g005310	H2
		Solyc11g005320	H2
		Solyc11g006450	H2
		Solyc11g007530	H2
		Solyc11g010330	H2
		Solyc11g066510	H2
		Solyc11g069350	v
		Solyc11g073170	H2
		Solyc12g005020	H2
		Solyc12g005470	H2
		Solyc12g006230	H2
		Solyc12g006940	H2
		Solyc12g007320	H2
		Solyc12g009065	H2
		Solyc12g013800	HCa
		Solyc12g015800	H2
		Solyc12g055710	H2
		Solyc12g056400	H2
		Solyc12g087840	H2
		Solyc12g094690	H2
3.1	24	Solyc01g073900	HCa		Coiled coil region	At, Bn, Ce, Dm, Hs, Mt, Os, Pt, Sc, Sp, Ta, Sl, Vv, Xl, Zm	Coiled coil region: Protein-protein interaction/oligomerization motif made up of two to five alpha helices
		Solyc01g080430	HCa
		Solyc01g095090	H2
		Solyc01g111610	HCa
		Solyc04g078760	HCa
		Solyc05g050020	H2
		Solyc06g008900	HCa
		Solyc06g061020	HCa
		Solyc06g074760	HCa
		Solyc07g053800	HCa
		Solyc08g006980	HCa
		Solyc08g007120	HCa
		Solyc08g015770	HCa
		Solyc08g067290	H2
		Solyc08g077100	HCa
		Solyc08g077460	HCa
		Solyc09g008330	G
		Solyc09g074120	HCa
		Solyc09g074130	HCa
		Solyc09g074140	HCa
		Solyc09g074190	HCa
		Solyc09g074200	HCa
		Solyc11g007910	HCa
		Solyc11g013370	HCa
3.2	3	Solyc01g107880	v		Coiled coil region; Transmembrane	At, Bn, Ce, Dm, Hs, Mt, Os, Pt, Sc, Sp, Ta, Sl, Vv, Xl, Zm	Coiled coil region: See group 3.1; Transmembrane: See group 2
		Solyc02g067680	H2
		Solyc06g072790	H2
4.1	7	Solyc01g096490	HCa		ANK	At, Ce, Dm, Hs, Mt, Os, Pt, Sl, Vv, Xl,	ANK: Protein-protein interaction motifs, the core of the repeat seems to be an helix-loop-helix structure (Bork, 1993).
		Solyc03g026060	HCa
		Solyc06g008500	HCa
		Solyc06g076050	HCa
		Solyc07g006350	HCa
		Solyc09g090160	HCa
		Solyc09g010690	HCa
4.2	1	Solyc11g066020	HCa		ANK, coiled coil region	At, Ce, Dm, Hs, Mt, Os, Pt, Sl, Vv, Xl	See group 4.1 and 3.1
5.1	1	Solyc02g065620	HCa		BRCT	At, Ce, Hs, Mt, Os, Pt, Sl, Vv, Xl	BRCT: Breast cancer carboxy-terminal domain ; found in proteins involved in cell cycle checkpoint functions responsive to DNA damage (Yu et al., 2003)
5.2	1	Solyc06g008210	HCa		BRCT,PHD,	At, Mt, Pt, Vv, Sl, Zm	PHD: Plant homeodomain C4HC3 type; found in proteins involved in chromatin-mediated transcriptional regulation; probable ubiquitin ligase domain (Aasland et al., 1995; Capili et al., 2001; Lu et al., 2002)
5.3	1	Solyc08g023280	HCa		BRCT,PHD,coiled coil region	At, Mt, Os, Pt, Sl, Zm	coiled_coil_region: see group 3.1
6	1	Solyc04g009510	C2		CBFD_NFYB_HMF	Sl	CBFD_NFYB_HMF: CCAAT-binding factor (CBF), transcription factor that binds to a CCAAT motif in the promoters (Burley et. al., 1997 )
7.1	3	Solyc04g071650	C2		Cellulose_synt	At, Bn, Mt, Os, Sl, Vv, Zm	Cellulose_synt: cellulose synthase (UDP-forming) activity (Swartley et.al., 1998; Zhang et.al., 2002)
		Solyc08g061100	C2
		Solyc11g005560	C2
7.2	6	Solyc01g087210	C2		Cellulose_synt, transmembrane_domain	At, Bn, Mt, Os, Sl, Vv, Zm	See group 7.1 and 2
		Solyc02g072240	C2
		Solyc04g072790	C2
		Solyc07g005840	C2
		Solyc09g072820	C2
		Solyc12g056580	C2
8.1	1	Solyc05g044610	H2		Clathrin	At, Ce, Dm, Os, Sc, Sp	Clathrin: found as one or two repeats in vacuolar membrane proteins16
8.2	1	Solyc06g005080	H2		Clathrin,Pep3_Vps18,coiled_coil_region	At, Dm, Sl, Os	Pep3_Vps18: being involved in Golgi function and vacuolar sorting, proteins containing this domain also contain a C-terminal ring finger domain, molecular function unknown; clathrin: see group 8.1; coiled_coil_region: see group 3.1
8.3	1	Solyc06g065170	H2		Clathrin, VPS11_C, coiled_coil_region	At, Bn, Ce, Dm, Hs, Mt, Os, Sc, Sl, Sp, Zm	VPS11_C: one of the evolutionarily conserved class C vacuolar protein sorting genes (Yu et. al., 2006); clathrin: see group 8.1; coiled_coil_region: see group 3.1
9	1	Solyc08g029130	v		CHROMO,DEXDc,DUF1086,DUF1087,HELICc	At, Bn, Mt, Os, Sl, Zm	CHROMO: Chromatin organization modifier domain, play a mechanistic role for chromo domains in targeting chromo domain proteins to specific regions of the nucleus (Paro, 1990); DEXDc: found in DEAD and DEAH box helicases, involved in various aspects of RNA metabolism; HELICc: Helicase superfamily c-terminal domain, helicase activity, ATP binding, nucleic acid binding (Caruthers et.al., 2000); DUF1…
10.1	1	Solyc11g066560	H2		CLH,WD40	At, Bn, Ce, Dd, Dm, Hs, Mt, Os, Sc, Sl, Sp, Zm	CLH; region in Clathrin and vPS, found as one or two repeats in vacuolar membrane proteins16; WD40, Found as tandem repeats each containing a central Trp/Asp motif, Phospho-Ser/Thr-binding domain
10.2	1	Solyc06g074740	H2		CLH,WD40,coiled_coil_region	At, Bn, Ce, Dd, Dm, Hs, Mm, Mt, Os, Sc, Sl, Sp, Zm	CHL and WD40: see group 10.1; coiled_coil_region: see group 3
11	1	Solyc03g059420	v		Cohesin_HEAT,Nipped-B_C	At, Bn, Mt, Os, Sl, Zm	Cohesin_HEAT: found most frequently in sister chromatid cohesion proteins, HEAT appear to serve as flexible scaffolding on which other components can assemble: Nipped-B_C: lies towards the C terminus of nipped-B or sister chromatid cohesion proteins.
12	1	Solyc02g091720	S/T		CRA,CTLH,LisH	At, Bn, Ce, Dd, Dm, Hs, Mt, Os, Sc, Sl, Sp, Zm	LisH: lissencephaly type-1-like homology motif, regulation of microtubule dynamics (Kim et. al., 2004); CTLH: C-terminal to LisH motif, a predicted alpha-helical sequence of unknown function (Emes et.al., 2001); CRA: protein-protein interaction domain, found in Ran-binding proteins (Menon et. al., 2004)
13	1	Solyc06g034330	H2		CUE,transmembrane_domain	At, Bn,Dd, Mt, Hs, Os, Sl, Xl, Zm	CUE: domain that may be involved in binding ubiquitin-conjugating enzymes, ubiquitin-binding motif (Kang et. al., 2003); Transmembrane, see group 2
14.1	1	Solyc02g050280	HCb		DEXDc	At, Bn,Mt, Os, Sl, Zm	DEXDc: see group 9
14.2	9	Solyc03g006570	HCb		DEXDc,HELICc	At, Bn,Mt, Os, Sl, Zm	DEXDc and HELICc: see group 9
		Solyc03g095680	HCa
		Solyc05g044480	HCa
		Solyc05g044510	HCa
		Solyc07g051960	HCa
		Solyc07g051970	HCa
		Solyc07g051980	HCa
		Solyc07g052100	HCa
		Solyc10g049750	HCa
14.3	2	Solyc11g066790	HCa		DEXDc,HELICc,HIRAN	At, Bn, Hs, Mt, Os, Sc, Sl, Zm	DEXDc and HELICc: see group 9; HIRAN: nucleic acid binding (Iyer et. al., 2006)
		Solyc12g020110	HCa
14.4	1	Solyc03g005460	HCa		DEXDc,HELICc,HIRAN,UBA	At, Bn, Hs, Mt, Os, Sc, Sp, Sl, Xl, Zm	DEXDc,HELICc,HIRAN: see group 14.3; UBA: Ubiquitin associated domain
14.5	1	Solyc11g010310	HCb		DEXDc,HA2,HELICc,IBR,KH,OB_NTP_bind,ZnF_C2H2	At, Bn, Ce, Dd, Dm, Hs, Mt, Os, Sl, Sp, Vv, Zm	DEXDc,HELICc: see group 14.3; HA2: helicase activity, it is found in a diverse set of RNA helicases, its function is unknown, however it seems likely to be involved in nucleic acid binding; IBR: In between ring fingers, Cys-rich region (Klug et. al., 1999); KH: K homology RNA-binding domain; OB_NTP_bind: found towards the C terminus of the DEAD-box helicases; ZnF_C2H2: found towards the C terminu…
14.6	1	Solyc04g014210	HCb		DEXDc,HA2,HELICc,IBR,KH,OB_NTP_bind,ZnF_C2H2,coiled_coil_region	At, Bn, Ce, Dd, Dm, Hs, Mt, Os, Sl, Sp, Vv, Zm	DEXDc,HA2,HELICc,IBR,KH,OB_NTP_bind,ZnF_C2H2: See group 14.5; coiled_coil_region: See group 3
14.7	1	Solyc11g005250	HCb		DEXDc,FBOX,HELICc	At, Bn, Mt, Os, Sl, Sp, Vv, Zm	DEXDc,HELICc: see group 14.3; FBOX: A Receptor for Ubiquitination Targets
15.1	1	Solyc07g041190	v		DUF3594	At, Bn, Mt, Os, Sl, Vv, Zm	DUF3594: a histone-binding component that specifically recognises H3 tails trimethylated on 'Lys-4' (H3K4me3), which marks transcription start sites of virtually all active genes
15.2	8	Solyc01g010880	v		DUF3675	At, Bn, Mt, Os, Sl, Vv, Zm	DUF3675: found in eukaryotes, and is approximately 120 amino acids in length, there are two completely conserved residues (R and L) that may be functionally important.
		Solyc01g079530	v
		Solyc02g091230	v
		Solyc03g116030	v
		Solyc04g007600	v
		Solyc05g007670	v
		Solyc05g008390	v
		Solyc08g014080	v
15.3	1	Solyc11g027810	HCa		DUF1232	At, Bn, Ce, Hs, Mt, Os, Sl, Vv, Xl, Zm	DUF1232: Domain of unknown function, a conserved region of approximately 60 residues within a number of hypothetical bacterial and archaeal proteins of unknown function
15.4	1	Solyc04g011610	H2		DUF1117, zinc_ribbon_9	At, Bn, Mt, Os, Sl, Vv, Zm	DUF1117: domain of unknown function, C terminus of a number of hypothetical plant proteins; Zinc ribbon 9: Zinc-binding ribbon domain
15.5	1	Solyc09g005320	HCa		DUF4792,DUF4793,transmembrane_domain	At, Bn, Ce, Dd, Hs, Mt, Os, Sl, Vv	DUF4792,DUF4793: domain of unknown function; transmembrane_domain: See group 2
16	1	Solyc08g061890	C2		DWNN	At, Bn, Ce, Dd, Dm, Hs, Mt, Os, Sl, Sp, Vv, Xl, Zm	DWNN: a ubiquitin like domain found at the N terminus of the RBBP6 family of splicing-associated proteins, may function as a novel ubiquitin-like modifier of other proteins
17	1	Solyc12g055910	HCa		EloA-BP1,PHD	At, Bn, Dd, Dm, Hs, Mt, Os, Sl, Sp, Vv, Xl, Zm	EloA-BP1: ElonginA binding-protein 1; PHD: See group 5.2
18	1	Solyc03g043870	v		FANCL_C,WD-3	At, Bn, Dd, Dm, Hs, Os, Sl, Sc, Vv, Xl, Zm	FANCL_C: found at the C-terminus of the Fancl protein in humans which is the putative E3 ubiquitin ligase subunit of the FA complex; WD-3: WD repeats are required for interaction of FancL with other subunits of the FA complex
19	1	Solyc12g049330	HCa		GIDE,transmembrane_domain	At, Bn, Dm, Hs, Mt, Os, Sl, Vv, Xl, Zm	GIDE is a mitochondrial E3 ubiquitin ligase that induces apoptosis and slows growth33; Transmembrane, see group 2
20	3	Solyc02g062040	H2		Gly-zipper_Omp	At, Bn, Mt, Os, Sl, Vv, Zm	Gly-zipper_Omp:characterised by having long glycine-zipper motifs, known membrane channel structures use the glycine zipper suggests that the sequence motif plays a special role in forming these homo-oligomeric bundles
		Solyc02g083400	H2
		Solyc03g033330	H2
21	1	Solyc08g076810	H2		3Beta_HSD,GWT1,HLH,transmembrane_domain	At, Bn, Mt, Os, Pt, Sl, Ta, Vv, Zm	3Beta_HSD: oxidoreductase activity, acting on the CH-OH group of donors, NAD or NADP as acceptor, 3-beta-hydroxy-delta5-steroid dehydrogenase activity; GWT1: Involved in GPI anchor biosynthesis; required for inositol acylation in yeast (Umemura M et al, 2003); HLH: helix loop helix domain; transmembrane_domain: See group 2
22	1	Solyc03g033630	C2		GYF,PHD	At, Bn, Mt, Os, Sl, Vv, Zm	GYF: glycine-tyrosine-phenylalanine (GYF) domain; PHD: See group 5.2
23.1	6	Solyc01g110090	HCa		IBR	At, Bn, Dm, Hs, Os, Pt, Sl, Sp, Vv, Zm	IBR: See group 14.5
		Solyc03g005970	HCb
		Solyc03g115920	HCb
		Solyc06g063080	HCb
		Solyc06g068640	HCb
		Solyc12g089000	HCb
23.2	1	Solyc04g077000	HCb		IBR,transmembrane_domain	At, Bn, Dm, Hs, Os, Pt, Sl, Sp, Vv, Zm	Transmembrane_domain: See group 2
23.3	2	Solyc01g109280	HCb		IBR,coiled_coil_region	At, Bn, Dm, Hs, Os, Pt, Sl, Sp, Vv, Zm	coiled_coil_region: See group 3
		Solyc12g040760	HCb
23.4	1	Solyc04g079780	HCb		IBR,Ribosomal_S9,coiled_coil_region	At, Bn, Ce, Dd, Dm, Hs, Mt, Os, Sl, Vv, Zm	Ribosomal_S9: small ribosomal subunit S9 from prokaryotes and S16 from eukaryotes.
23.5	1	Solyc08g005150	HCb		IBR,RWD	At, Bn, Ce, Dd, Hs, Mt, Os, Sc, Sp, Sl, Vv, Zm	RWD: RING finger and WD repeat-containing proteins and DEXDc-like helicases; protein interaction domain (Doerks et.al., 20002)
23.6	1	Solyc06g005000*	HCa; HCb		IBR,RVT_3	At, Bn, Mt, Os, Sl, Vv, Zm	RVT_3: Reverse transcriptase-like ;This domain is found in plants and appears to be part of a retrotransposon.
23.7	1	Solyc02g069230	HCb		IBR,RVT_3,coiled_coil_region	At, Bn, Mt, Os, Sl, Vv, Zm	coiled_coil_region: See group 3
23.8	1	Solyc06g073340	HCb		IBR,ZnF_C2HC	At, Bn, Mt, Os, Sl, Vv, Zm	ZnF_C2HC: zinc ion binding
23.9	2	Solyc01g044307	HCb		IBR,ZnF_RBZ	At, Bn, Mt, Os, Sl, Vv, Zm	ZnF_RBZ: zinc ion binding(Hall et.al., 2005)
		Solyc11g008580	HCb
24.1	1	Solyc03g071550	v		Jas,PHD	At, Bn, Mt, Os, Sl, Vv, Zm	Jas: TPL-binding domain in jasmonate signalling, appears to bind to the Groucho/Tup1-type co-repressor TOPLESS (TPL) and TPL-related proteins (TPRs), This binding is a crucial step in the jasmonate signalling pathway, involved in plant disease and defence (De Geyter et.al., 2012); PHD: See group 5.2
24.2	1	Solyc09g031580	v		Agent, Jas,PHD	Mt, Sl, Vv	Agent: Domain in plant sequences with possible chromatin-associated functions; Jas,PHD: See group 24.1
25.1	1	Solyc04g049140	C2		JmjC,coiled_coil_region	At, Bn, Mt, Os, Sl, Vv, Zm	JmjC: Jumonji C domain, predicted to be cupin metalloenzyme that may regulate chromatin remodeling (Clissold et.al., 2001); coiled_coil_region: See group 3
25.2	1	Solyc02g079300	C2		JmjC,WRC	At, Bn, Mt, Os, Sl, Vv	WRC: plant Grouth-Regulating Factor (Kim et.al., 2003)
25.3	1	Solyc02g082400	C2		JmjC,WRC,coiled_coil_region	At, Bn, Mt, Os, Sl, Vv, Zm	Coiled_coil_region: See group 3
26	1	Solyc11g044880	HCa		KISc,coiled_coil_region	At, Bn, Mt, Os, Sl, Vv, Zm	KISc: Kinesin motor catalytic domain, involved in cell division and organelle transport (Block 1998); Coiled-coil: see group 3
27	1	Solyc03g115720	HCa		LON,TPR_11	At, Bn, Dm, Hs, Mt, Os, Sp, Sl, Vv, Zm	LON: Found in ATP-dependent protease La (LON), N-terminal domain of the ATP-dependent protease La (LON), present also in other bacterial ORFs (Rawlings et.al., 1994); TPR_11: The tetratrico peptide repeat region, mediates protein-protein interactions and the assembly of multiprotein complexes
28	1	Solyc01g008800	HCa		LRR,LRR_TYP,NB-ARC,TIR	At, Bn, Mt, Sl, Vv	LRR: Leucine-rich repeats, outliers; LRR_TYP: Leucine-rich repeats, typical (most populated) subfamily; NB-ARC: thought to bind and hyrolyse ATP, leading to formation of the apoptosome; TIR: Toll - interleukin 1 - resistance, found in a number of plant proteins implicated in host defence
29	2	Solyc06g065330	H2		PA,transmembrane_domain	At, Bn, Dm, Hs, Mt, Os, Sl, Vv, Zm	PA: Protease-associated domain, found as an insert domain in diverse proteases, also found in a plant vacuolar sorting receptor and members of the RZF family; transmembrane_domain: see group 2
		Solyc11g019930	H2
30	2	Solyc04g080930	HCa		Pex2_Pex12	At, Bn, Dd, Dm, Hs, Mt, Os, Sc, Sp, Sl, Vv, Zm	Pex2_Pex12: N-terminal part of a number of peroxisomal biogenesis proteins, including Pex2, Pex10 and Pex12, which contain two predicted transmembrane segments. The majority of these proteins have a C-terminal ring finger domain
		Solyc06g066570	HCa
31.1	3	Solyc01g100130	HCa		PHD	At, Bn, Ce, Dm, Hs, Os, Pt, Sc, Sl, Vv, Xl	PHD: See group 5.2
		Solyc04g058190	H2
		Solyc06g069360	HCa
31.2	1	Solyc05g023680*	HCa; HCa		PHD,SRA,coiled_coil_region	Bn, Os, Sl, Vv, Xl, Zm	SRA: Histone binding domain; coiled_coil_region: See group 3
32	1	Solyc06g061250	H2		PLATZ, transmembrane_domain	At, Bn, Mt, Sl, Vv, Zm	PLATZ: includes a conserved region in several uncharacterised plant proteins; transmembrane_domain: See group 2
33	1	Solyc06g054580	HCa		PWI	At, Bn, Dm, Hs, Os, Sl, Vv, Zm	PWI: found either at the N terminus or at the C terminus of eukaryotic proteins involved in pre-mRNA processing.
34	1	Solyc09g091790*	HCa; HCa		ZnF_ZZ	At, Bn, Mt, Os, Pt, Sl, Vv	ZnF_ZZ: Zinc-finger domain C-x2-C-x5-C-x2-C type; found in Dystophin and CREB-binding protein protein binding , zinc ion binding (Ponting et.al., 1996)
35	1	Solyc09g007680*	HCa; v		RVT_2,transmembrane_domain	At, Bn, Mt, Os, Sl, Vv, Zm	RVT_2: Reverse transcriptases mobile elements; transmembrane_domain: See group 2
36	3	Solyc06g005190	C2		RRM	At, Bn, Mt, Os, Sl, Vv, Zm	RRM: RNA recognition motif, nucleic acid binding (Query et.al., 1989)
		Solyc11g072590	C2
		Solyc04g049840	C2
37	1	Solyc01g090225	H2		RWD	At, Bn, Dm, Hs, Mt, Os, Sc, Sp, Sl, Vv, Xl, Zm	RWD: See group 24.5
38.1	5	Solyc01g102265	H2		signal_peptide	At, Bn, Ce, Dm, Hs, Os, Pt, Sc, Sp, Ta, Sl, Vv, Xl, Zm	signal_peptide: signal peptide domain
		Solyc02g014170	HCa
		Solyc02g082100	HCa
		Solyc02g083660	H2
		Solyc10g008080	H2
38.2	6	Solyc01g098725	H2		signal_peptide,transmembrane_domain	At, Bn, Ce, Dm, Hs, Os, Sc, Sl, Xl, Zm	transmembrane_domain: See group 2
		Solyc03g083460	H2
		Solyc03g112340	H2
		Solyc05g018310	H2
		Solyc07g007440	H2
		Solyc12g087860	H2
38.3	6	Solyc01g095810	H2		GUB_WAK_bind,signal_peptide,transmembrane_domain	At, Bn, Mt, Os, Sl, Vv, Zm	GUB_WAK_bind: Wall-associated receptor kinase galacturonan-binding
		Solyc01g095850	H2
		Solyc08g082310	H2
		Solyc01g095830	H2
		Solyc01g095840	H2
		Solyc01g095860	H2
39	5	Solyc01g006190	HCa		Sina	At, Bn, Ce, Dm, Hs, Os, Sl, Vv, Xl, Zm	Sina: Seven-in-absentia protein, ubiquitin-dependent protein catabolic process, multicellular organismal development, similar to the Drosophila Sina E3 ligase (Hu et.al., 1997)
		Solyc02g069880	HCa
		Solyc03g034450	HCa
		Solyc03g034457	HCa
		Solyc03g036460	HCa
40	1	Solyc04g054140	HCa		SPRY,Ufd2P_core	At, Bn, Ce, Dm, Hs, Mt, Os, Pt, Sl, Vv, Xl, Zm	SPRY: Domain in SPla and the RYanodine Receptor (Ponting et.al., 1997); Ufd2P_core: ubiquitin-ubiquitin ligase activity
41	1	Solyc08g066550	v		SWIM	At, Bn, Hs, Mt, Os, Pt, Sc, Sl, Ta, Vv, Xl, Zm	SWIM: zinc ion binding
42	2	Solyc03g119760	HCa		Tmemb_185A	At, Bn, Mt, Sl, Vv	Tmemb_185A: unknown function
		Solyc05g009870	HCa
43.1	6	Solyc02g091710	H2		VWA	At, Bn, Mt, Os, Pt, Sl, Vv, Zm	VWA: von Willebrand factor (vWF) type A domain, found in cell adhesion and extracellular matrix/intracellular proteins
		Solyc02g093520	HCa
		Solyc03g111870	HCa
		Solyc04g015280	H2
		Solyc04g076860	H2
		Solyc05g053870	HCa
43.2	3	Solyc02g069470	H2		VWA,Vwaint	At, Bn, Mt, Os, Pt, Sl, Ta, Vv, Zm	Vwaint: unknown function
		Solyc05g056140	H2
		Solyc11g069600	H2
44.1	2	Solyc11g011980	HCa		WD40,coiled_coil_region	At, Bn, Hs, Mt, Os, Pt, Sl, Ta, Vv, Xl, Zm	WD40: See group 10.1; coiled_coil_region: See group 3
		Solyc12g005950	HCa
44.2	1	Solyc11g005030	HCa		STYKc,WD40	At, Bn, Ce, Dm, Hs, Mt, Os, Pt, Sl, Vv, Xl, Zm	STYKc: Protein kinase; unclassified specificity
45	1	Solyc05g005640	v		WHIM1,coiled_coil_region	At, Bn, Hs, Mt, Os, Pt, Sl, Vv, Zm	WHIM1: a conserved alpha helical motif, often combined with other modified histone peptide recognizing and DNA binding domains, some of which discriminate methylated DNA; coiled_coil_region: See group 3
46	8	Solyc01g009000	H2		zinc_ribbon_9	At, Bn, Mt, Os, Pt, Sl, Ta, Vv, Zm	zinc_ribbon_9: Zinc-binding ribbon domain
		Solyc01g050040	H2
		Solyc03g098590	H2
		Solyc04g009170	H2
		Solyc06g072270	H2
		Solyc08g075910	H2
		Solyc09g074460	H2
		Solyc11g012950	H2
47.1	4	Solyc01g067360	H2		zf-CHY,zinc_ribbon_6	At, Bn, Mt, Os, Pt, Sl, Ta, Vv, Zm	zf-CHY: CHY zinc finger ;This family of domains are likely to bind to zinc ions. They contain many conserved cysteine and histidine residues. Zinc_ribbon_6: a typical zinc-ribbon finger, with each pair of zinc-ligands coming from more-or-less either side of two knuckles. It is found in eukaryotes.
		Solyc06g054540	H2
		Solyc06g084510	H2
		Solyc08g067960	H2
47.2	3	Solyc03g113350	H2		Hemerythrin,zf-CHY,zinc_ribbon_6	At, Bn, Mt, Os, Sl, Vv, Zm	Hemerythrin: HHE cation binding domain, Members of this family occur all across nature and are involved in a variety of processes
		Solyc05g009150	H2
		Solyc06g071130	H2
48	2	Solyc01g068390	HCa		ZnF_C2H2	At, Bn, Ce, Dm, Hs, Mt, Os, Pt, Sc, Sl, Sp, Vv, Xl, Zm	ZnF_C2H2: See group 14.5
		Solyc09g013120	HCa
49	2	Solyc01g087030	HCa		ZnF_C3H1	At, Bn, Ce, Dm, Hs, Mt, Os, Pt, Sl, Vv, Xl, Zm	ZnF_C3H1: Zinc-finger domain C-x8-C-x5-C-x3-H type, nucleic acid binding (Worthington et.al., 1996)
		Solyc10g038000	HCa
50	2	Solyc03g118425	v		ZnF_NFX	At, Bn, Ce, Dm, Hs, Mt, Os, Pt, Sc, Sl, Sp, Ta, Vv, Xl, Zm	ZnF_NFX: zinc ion binding, sequence-specific DNA binding transcription factor activity
		Solyc06g051577	v
51	1	Solyc03g120000	H2		ZnF_UBP,coiled_coil_region	At, Bn, Ce, Dm, Hs, Mt, Os, Pt, Sc, Sl, Sp, Ta, Vv, Xl, Zm	ZnF_UBP: ubiquitin C-terminal hydrolase-like zinc finger, found in ubiquitin-specific proteases and HDAC6, ubiquitinbinding domain (Hershko et.al., 1998); coiled_coil_region: See group 3
Note:
a. Genes which have two RING domains are marked by an asterisk.
b. Schematics of each RING protein domain organization were determined by the SMART database (http://smart.embl-heidelberg.de/).
c. The additional domains found in each RING protein were determined by the SMART database (http://smart.embl-heidelberg.de/).
d. Species that have RING proteins with similar domain architecture. BLAST searches, SMART and Pfam databases were used to determine the species distribution of each RING group. Abbreviations: At, Arabidopsis thaliana; Bn, Brassica napus; Ce, Caenorhabditis elegans; Dm, Drosophila melanogaster; Hs, Homo sapien; Mt, Medicago truncatula; Os, Oryza sativa; Pt, Populus trichocarpa; Sc, Saccharomyces …
References
Aasland R, Gibson TJ, Stewart AF (1995) The PHD finger: implications for chromatin-mediated transcriptional regulation. Trends Biochem Sci 20:56-59
Akhtar A, Becker PB (2001) The histone H4 acetyltransferase MOF uses a C2HC zinc finger for substrate recognition. EMBO Rep 2:113-118
Anderson BE, Baumstark BR, Bellini WJ (1988) Expression of the gene encoding the 17-kilodalton antigen from Rickettsia rickettsii: transcription and posttranslational modification. J Bacteriol 170:4493-4500
Bento I, Martins LO, Gato Lopes G, Armenia Carrondo M, Lindley PF (2005) Dioxygen reduction by multi-copper oxidases; a structural perspective. Dalton Trans:3507-3513
Biedenkapp H, Borgmeyer U, Sippel AE, Klempnauer KH (1988) Viral myb oncogene encodes a sequence-specific DNA-binding activity. Nature 335:835-837
Bier E, Jan LY, Jan YN (1990) rhomboid, a gene required for dorsoventral axis establishment and peripheral nervous system development in Drosophila melanogaster. Genes Dev 4:190-203
Block SM (1998) Kinesin: what gives? Cell 93:5-8
Boguski MS, McCormick F (1993) Proteins regulating Ras and its relatives. Nature 366:643-654
Bork P (1993) Hundreds of ankyrin-like repeats in functionally diverse proteins: mobile modules that cross phyla horizontally? Proteins 17:363-374
Bull PC, Cox DW (1994) Wilson disease and Menkes disease: new handles on heavy-metal transport. Trends Genet 10:246-252
Burley SK, Xie X, Clark KL, Shu F; , Curr Opin Struct Biol 1997;7:94-102.: Histone-like transcription factors in eukaryotes.
Capili AD, Schultz DC, Rauscher IF, Borden KL (2001) Solution structure of the PHD domain from the KAP-1 corepressor: structural determinants for PHD, RING and LIM zinc-binding domains. Embo J 20:165-177
Caruthers JM, Johnson ER, McKay DB (2000) Crystal structure of yeast initiation factor 4A, a DEAD-box RNA helicase. Proc Natl Acad Sci U S A 97:13080-13085
Chang S, Stacey KJ, Chen J, Costelloe EO, Aderem A, Hume DA (1999) Mechanisms of regulation of the MacMARCKS gene in macrophages by bacterial lipopolysaccharide. J Leukoc Biol 66:528-534
Chow ED, Liu OW, O'Brien S, Madhani HD (2007) Exploration of whole-genome responses of the human AIDS-associated yeast pathogen Cryptococcus neoformans var grubii: nitric oxide stress and body temperature. Curr Genet 52:137-148
Clissold PM, Ponting CP (2001) JmjC: cupin metalloenzyme-like domains in jumonji, hairless and phospholipase A2beta. Trends Biochem Sci 26:7-9
Crambert G, Geering K (2003) FXYD proteins: new tissue-specific regulators of the ubiquitous Na,K-ATPase. Sci STKE 2003:RE1
De Geyter N, Gholami A, Goormachtig S, Goossens A;, Trends Plant Sci. 2012;17:349-359.: Transcriptional machineries in jasmonate-elicited plant secondary metabolism.
Doerks T, Copley RR, Schultz J, Ponting CP, Bork P (2002) Systematic identification of novel protein domain families associated with nuclear functions. Genome Res 12:47-56
Emes RD, Ponting CP (2001) A new sequence motif linking lissencephaly, Treacher Collins and oral-facial-digital type 1 syndromes, microtubule dynamics and cell migration. Hum Mol Genet 10:2813-2820
Enkhbayar P, Kamiya M, Osaki M, Matsumoto T, Matsushima N (2004) Structural principles of leucine-rich repeat (LRR) proteins. Proteins 54:394-403
Henrissat B, Callebaut I, Fabrega S, Lehn P, Mornon JP, Davies G (1995) Conserved catalytic machinery and the prediction of a common fold for several families of glycosyl hydrolases. Proc Natl Acad Sci U S A 92:7090-7094
Hershko A, Ciechanover A (1998) The ubiquitin system. Annu Rev Biochem 67:425-479
Horikawa S, Sasuga J, Shimizu K, Ozasa H, Tsukada K (1990) Molecular cloning and nucleotide sequence of cDNA encoding the rat kidney S-adenosylmethionine synthetase. J Biol Chem 265:13683-13686
Inouye S, Inouye M (1995) Structure, function, and evolution of bacterial reverse transcriptase. Virus Genes 11:81-94
Iyer LM, Koonin EV, Aravind L (2003) Evolutionary connection between the catalytic subunits of DNA-dependent RNA polymerases and eukaryotic RNA-dependent RNA polymerases and the origin of RNA polymerases. BMC Struct Biol 3:1
Jurata LW, Kenny DA, Gill GN (1996) Nuclear LIM interactor, a rhombotin and LIM homeodomain interacting protein, is expressed early in neuronal development. Proc Natl Acad Sci U S A 93:11693-11698
Kang RS, Daniels CM, Francis SA, Shih SC, Salerno WJ, Hicke L, Radhakrishnan I (2003) Solution structure of a CUE-ubiquitin complex reveals a conserved mode of ubiquitin binding. Cell 113:621-630
Kim MH, Cooper DR, Oleksy A, Devedjiev Y, Derewenda U, Reiner O, Otlewski J, Derewenda ZS (2004) The structure of the N-terminal domain of the product of the lissencephaly gene Lis1 and its functional implications. Structure 12:987-998
Kuettner EB, Hilgenfeld R, Weiss MS (2002) The active principle of garlic at atomic resolution. J Biol Chem 277:46402-46407
Kureishy N, Sapountzi V, Prag S, Anilkumar N, Adams JC (2002) Fascins, and their roles in cell structure and function. Bioessays 24:350-361
Leng RP, Lin Y, Ma W, Wu H, Lemmers B, Chung S, Parant JM, Lozano G, Hakem R, Benchimol S (2003) Pirh2, a p53-induced ubiquitin-protein ligase, promotes p53 degradation. Cell 112:779-791
Li S, Ku CY, Farmer AA, Cong YS, Chen CF, Lee WH (1998) Identification of a novel cytoplasmic protein that specifically binds to nuclear localization signal motifs. J Biol Chem 273:6183-6189
Lorick KL, Jensen JP, Fang S, Ong AM, Hatakeyama S, Weissman AM (1999) RING fingers mediate ubiquitin-conjugating enzyme (E2)-dependent ubiquitination. Proc Natl Acad Sci U S A 96:11364-11369
Lu Z, Xu S, Joazeiro C, Cobb MH, Hunter T (2002) The PHD domain of MEKK1 acts as an E3 ubiquitin ligase and mediates ubiquitination and degradation of ERK1/2. Mol Cell 9:945-956
Mather A, Rakgotho M, Ntwasa M (2005) SNAMA, a novel protein with a DWNN domain and a RING finger-like motif: a possible role in apoptosis. Biochim Biophys Acta 1727:169-176
Menon RP, Gibson TJ, Pastore A (2004) The C terminus of fragile X mental retardation protein interacts with the multi-domain Ran-binding protein in the microtubule-organising centre. J Mol Biol 343:43-53
Nakamura T, Schuster G, Sugiura M, Sugita M (2004) Chloroplast RNA-binding and pentatricopeptide repeat proteins. Biochem Soc Trans 32:571-574
Nakayashiki H, Matsuo H, Chuma I, Ikeda K, Betsuyaku S, Kusaba M, Tosa Y, Mayama S (2001) Pyret, a Ty3/Gypsy retrotransposon in Magnaporthe grisea contains an extra domain between the nucleocapsid and protease domains. Nucleic Acids Res 29:4106-4113
Nishito Y, Hasegawa M, Inohara N, Nunez G (2006) MEX is a testis-specific E3 ubiquitin ligase that promotes death receptor-induced apoptosis. Biochem J 396:411-417
Norrander JM, Perrone CA, Amos LA, Linck RW (1996) Structural comparison of tektins and evidence for their determination of complex spacings in flagellar microtubules. J Mol Biol 257:385-397
Paro, R. (1990). Imprinting a determined state into the chromatin of drosophila. Trends in Genetics, 6(12), 416-421.
Perng MD, Quinlan RA (2005) Seeing is believing! The optical properties of the eye lens are dependent upon a functional intermediate filament cytoskeleton. Exp Cell Res 305:1-9
Ponting CP, Blake DJ, Davies KE, Kendrick-Jones J, Winder SJ (1996) ZZ and TAZ: new putative zinc fingers in dystrophin and other proteins. Trends Biochem Sci 21:11-13
Prakash B, Praefcke GJ, Renault L, Wittinghofer A, Herrmann C (2000) Structure of human guanylate-binding protein 1 representing a unique class of GTP-binding proteins. Nature 403:567-571
Preston RA, Manolson MF, Becherer K, Weidenhammer E, Kirkpatrick D, Wright R, Jones EW (1991) Isolation and characterization of PEP3, a gene required for vacuolar biogenesis in Saccharomyces cerevisiae. Mol Cell Biol 11:5801-5812
Pugh DJ, Ab E, Faro A, Lutya PT, Hoffmann E, Rees DJ (2006) DWNN, a novel ubiquitin-like domain, implicates RBBP6 in mRNA processing and ubiquitin-like pathways. BMC Struct Biol 6:1
Query CC, Bentley RC, Keene JD (1989) A common RNA recognition motif identified within a defined U1 RNA binding domain of the 70K U1 snRNP protein. Cell 57:89-101
Rawlings ND, Barrett AJ (1994) Families of serine peptidases. Methods in Enzymology 244: 19-61.
Rawlings ND, Barrett AJ (1995) Evolutionary families of metallopeptidases. Methods Enzymol 248:183-228
Reeves R, Beckerbauer L (2001) HMGI/Y proteins: flexible regulators of transcription and chromatin structure. Biochim Biophys Acta 1519:13-29
Rigden DJ, Lamani E, Mello LV, Littlejohn JE, Jedrzejas MJ (2003) Insights into the catalytic mechanism of cofactor-independent phosphoglycerate mutase from X-ray crystallography, simulated dynamics and molecular modeling. J Mol Biol 328:909-920
Rivett AJ (1993) Proteasomes: multicatalytic proteinase complexes. Biochem J 291 ( Pt 1):1-10
Robinson JS, Graham TR, Emr SD (1991) A putative zinc finger protein, Saccharomyces cerevisiae Vps18p, affects late Golgi functions required for vacuolar protein sorting and efficient alpha-factor prohormone maturation. Mol Cell Biol 11:5813-5824
Roloff TC, Ropers HH, Nuber UA (2003) Comparative study of methyl-CpG-binding domain proteins. BMC Genomics 4:1
Small ID, Peeters N (2000) The PPR motif - a TPR-related motif prevalent in plant organellar proteins. Trends Biochem Sci 25:46-47
Spain BH, Koo D, Ramakrishnan M, Dzudzor B, Colicelli J (1995) Truncated forms of a novel yeast protein suppress the lethality of a G protein alpha subunit deficiency by interacting with the beta subunit. J Biol Chem 270:25435-25444
Swanson KA, Knoepfler PS, Huang K, Kang RS, Cowley SM, Laherty CD, Eisenman RN, Radhakrishnan I (2004) HBP1 and Mad1 repressors bind the Sin3 corepressor PAH2 domain with opposite helical orientations. Nat Struct Mol Biol 11:738-746
Swartley JS, Liu LJ, Miller YK, Martin LE, Edupuganti S, Stephens DS; , J Bacteriol. 1998;180:1533-1539.: Characterization of the gene cassette required for biosynthesis of the (alpha1-->6)-linked N-acetyl-D-mannosamine-1-phosphate capsule of serogroup A Neisseria meningitidis.
Szecsi PB (1992) The aspartic proteases. Scand J Clin Lab Invest Suppl 210:5-22
Taneja B, Mande SC (1999) Conserved structural features and sequence patterns in the GroES fold family. Protein Eng 12:815-818
Umemura M, Okamoto M, Nakayama K, Sagane K, Tsukahara K, Hata K, Jigami Y (2003) GWT1 gene is required for inositol acylation of glycosylphosphatidylinositol anchors in yeast. J Biol Chem 278:23639-23647
Upton C, Buckley JT (1995) A new family of lipolytic enzymes? Trends Biochem Sci 20:178-179
Van Dyck L, Pearce DA, Sherman F (1994) PIM1 encodes a mitochondrial ATP-dependent protease that is required for mitochondrial function in the yeast Saccharomyces cerevisiae. J Biol Chem 269:238-242
Wagener R, Kobbe B, Paulsson M (1997) Primary structure of matrilin-3, a new member of a family of extracellular matrix proteins related to cartilage matrix protein (matrilin-1) and von Willebrand factor. FEBS Lett 413:129-134
Warner TS, Sinclair DA, Fitzpatrick KA, Singh M, Devlin RH, Honda BM (1998) The light gene of Drosophila melanogaster encodes a homologue of VPS41, a yeast gene involved in cellular-protein trafficking. Genome 41:236-243
Whittaker CA, Hynes RO (2002) Distribution and evolution of von Willebrand/integrin A domains: widely dispersed domains with roles in cell adhesion and elsewhere. Mol Biol Cell 13:3369-3387
Wolf YI, Aravind L, Grishin NV, Koonin EV (1999) Evolution of aminoacyl-tRNA synthetases--analysis of unique domain architectures and phylogenetic trees reveals a complex history of horizontal gene transfer events. Genome Res 9:689-710
Worthington MT, Amann BT, Nathans D, Berg JM (1996) Metal binding properties and secondary structure of the zinc-binding domain of Nup475. Proc Natl Acad Sci U S A 93:13754-13759
Yaffe MB, Elia AE (2001) Phosphoserine/threonine-binding domains. Curr Opin Cell Biol 13:131-138
Yu JF, Fukamachi S, Mitani H, Hori H, Kanamori A;, Pigment Cell Res. 2006;19:628-634.: Reduced expression of vps11 causes less pigmentation in medaka, Oryzias latipes.
Yu X, Chini CC, He M, Mer G, Chen J (2003) The BRCT domain is a phospho-protein binding domain. Science 302:639-642
Zemach A, Grafi G (2003) Characterization of Arabidopsis thaliana methyl-CpG-binding domain (MBD) proteins. Plant J 34:565-572
Zhang YL, Arakawa E, Leung KY; , Infect Immun. 2002;70:2326-2335.: Novel Aeromonas hydrophila PPD134/91 genes involved in O-antigen and capsule biosynthesis.
